# Supplementary material for: Tumor size as a significant prognostic factor in T1 gastric cancer: a Surveillance, Epidemiology, and End Results (SEER) database analysis
Source: BMC Gastroenterol. 2023 Apr 12;23:121. doi: 10.1186/s12876-023-02737-z (PMC10091636; doi:10.1186/s12876-023-02737-z)
Supplement: Supplementary file 8 — Additional file 8. [file 12876_2023_2737_MOESM8_ESM.csv]

Sex	Yearofdiagnosis	Race	Histologic	Site	Grade	Surgery	LNH	tumorsize	CSS	Survivalmonths	OS	PatientID	Marital_status	Age	N	T	Agegroup	Age_group
2	2010	2	3	2	3	2	2	0.3	0	105	0	17872315	1	18	1	1	1	1
2	2009	1	3	2	3	2	2	0.2	0	115	0	44528443	1	18	1	1	1	1
2	2013	1	3	2	3	2	2	0.2	0	53	0	28441543	1	18	1	1	1	1
2	2015	3	1	3	3	1	2	1.5	0	39	0	66825557	1	19	1	1	1	1
2	2017	3	3	4	NA	2	2	0.9	0	21	0	1454951	1	20	1	2	1	1
2	2011	1	1	1	3	3	2	7	1	23	1	57725111	1	20	2	3	1	1
1	2005	3	1	NA	2	3	2	1.5	0	167	0	65868964	1	21	4	1	1	1
2	2014	1	3	2	NA	2	2	0.2	0	54	0	6386632	1	21	1	1	1	1
1	2006	1	1	2	3	1	2	5.1	0	21	0	65964556	1	21	3	4	1	1
2	2012	3	3	NA	3	3	2	0.2	0	81	0	15925793	1	22	1	1	1	1
2	2015	2	3	3	3	3	2	11.5	1	16	1	30493752	1	22	4	3	1	1
1	2016	1	3	NA	NA	2	2	0.1	0	31	0	6472635	1	22	1	1	1	1
2	2013	1	3	1	3	3	2	0.2	0	66	0	66656024	1	22	1	1	1	1
1	2010	1	3	3	3	2	2	0.5	0	102	0	44743773	1	22	1	1	1	1
2	2012	1	3	3	3	1	2	3.5	1	15	1	28416254	2	23	3	2	1	1
1	2007	1	3	NA	3	2	2	0.2	0	136	0	28379740	1	23	1	1	1	1
2	2018	1	3	2	3	2	2	0.6	0	1	0	46160718	1	23	1	1	1	1
2	2015	3	3	2	3	1	2	4.1	0	34	0	32988436	1	24	3	3	1	1
2	2018	3	1	1	2	3	2	11	0	3	0	1512667	1	24	4	3	1	1
1	2015	3	3	2	3	1	2	2.9	0	47	0	45518555	1	25	1	4	1	1
2	2005	3	3	2	NA	9	0	5	1	39	1	65958434	1	25	1	1	1	1
1	2008	1	3	3	3	1	2	4	0	10	1	30297300	2	25	2	3	1	1
1	2015	1	1	1	3	9	0	2.7	1	20	1	66776265	2	25	2	3	1	1
1	2006	1	1	2	3	4	2	4.5	1	41	1	60276643	2	25	2	3	1	1
1	2015	1	1	1	3	2	2	7	0	45	0	36263763	1	25	2	2	1	1
2	2009	1	1	1	2	3	2	5.5	1	21	1	11247914	1	25	3	3	1	1
2	2007	1	3	3	3	2	2	6.5	1	41	1	44209425	2	26	4	3	1	1
1	2012	1	3	NA	NA	2	2	0.3	0	82	0	66587712	1	26	1	1	1	1
1	2016	1	1	3	2	1	2	5	0	32	0	18041666	1	26	1	1	1	1
1	2017	1	3	NA	3	4	2	5.8	0	2	0	45947583	1	26	4	4	1	1
2	2009	1	3	4	3	1	2	3	1	30	1	23946030	1	26	2	4	1	1
1	2004	1	1	4	3	4	2	4	1	28	1	43723359	1	26	3	2	1	1
1	2014	1	1	1	3	2	NA	4.5	1	10	1	75578919	1	26	2	3	1	1
1	2013	1	1	1	1	3	2	6	1	30	1	45285626	1	26	2	2	1	1
1	2010	1	1	3	3	2	2	8	1	9	1	30358509	1	26	4	4	1	1
2	2006	1	1	1	3	9	0	15	1	13	1	44079293	1	26	1	4	1	1
2	2010	3	1	3	3	1	2	5	0	21	0	11272116	2	27	2	1	1	1
1	2016	3	3	NA	3	2	2	0.2	0	28	0	1432573	1	27	1	1	1	1
1	2011	1	1	1	2	2	2	2.7	0	87	0	17885248	4	27	1	1	1	1
1	2008	1	3	3	3	1	2	1.5	1	53	1	66212732	2	27	1	3	1	1
2	2007	3	3	2	3	4	2	2.7	0	132	0	23859954	2	28	1	4	1	1
2	2017	3	1	3	3	1	2	8	0	22	0	66985192	2	28	4	3	1	1
1	2007	3	3	3	3	4	2	5	1	66	1	15865140	1	28	3	3	1	1
1	2018	1	3	3	3	1	2	5	0	6	0	1495422	NA	28	4	1	1	1
2	2012	1	3	3	3	1	1	0.3	0	74	0	45150781	2	28	1	1	1	1
2	2016	1	3	NA	3	2	2	2.7	0	25	0	45902435	2	28	1	1	1	1
2	2012	1	3	3	3	1	2	5.5	0	78	0	11360880	1	28	2	1	1	1
1	2017	1	1	1	NA	9	0	6.1	1	13	1	46027390	1	28	2	3	1	1
2	2014	3	1	2	3	1	2	2.3	0	54	0	66682991	NA	29	1	4	1	1
1	2015	2	1	1	3	3	2	5.7	1	13	1	32983065	2	29	2	4	1	1
1	2014	2	3	2	3	3	2	3	0	49	0	30471462	1	29	1	3	1	1
1	2009	1	3	2	3	2	2	8	0	12	1	57611350	4	29	3	4	1	1
2	2012	1	3	2	3	1	2	2.9	0	83	0	28424874	2	29	1	1	1	1
2	2012	1	3	2	3	1	2	5	0	74	0	36087012	2	29	4	3	1	1
2	2018	1	1	1	2	9	0	8	0	1	0	30601008	2	29	2	3	1	1
1	2009	1	1	1	2	3	2	1.4	1	58	1	11267038	2	29	2	3	1	1
1	2014	1	3	4	2	4	2	8.5	1	30	1	75591284	2	29	4	4	1	1
2	2017	1	3	NA	3	2	2	1.2	0	19	0	24306690	1	29	1	1	1	1
1	2010	1	3	NA	3	3	2	14	0	11	0	35947789	1	29	4	3	1	1
1	2013	3	1	3	3	1	2	3	1	55	1	45253832	2	30	1	2	1	1
2	2012	2	1	2	3	4	2	4.5	0	81	0	75453249	1	30	3	4	1	1
2	2007	2	1	3	3	1	1	3.5	1	3	1	60378717	1	30	2	3	1	1
1	2004	1	3	3	3	4	2	9	1	30	1	950721	4	30	4	4	1	1
2	2011	1	1	4	2	1	2	13	1	32	1	28412545	4	30	2	2	1	1
2	2016	1	3	NA	3	2	2	0.2	0	6	0	6467102	2	30	1	1	1	1
1	2010	1	3	2	3	2	2	1	0	105	0	32875250	2	30	1	2	1	1
2	2011	1	3	2	3	3	2	1.5	1	70	1	44868238	2	30	1	1	1	1
2	2006	1	3	2	3	1	2	4.5	1	9	1	21444715	2	30	2	4	1	1
1	2017	1	1	1	NA	3	3	4.6	1	13	1	41541758	2	30	2	3	1	1
2	2018	1	3	2	3	2	2	0.2	0	8	0	36488338	1	30	1	1	1	1
1	2016	1	1	1	2	3	2	2.2	0	33	0	6454401	1	30	3	3	1	1
1	2014	1	1	1	2	1	2	3.6	0	59	0	36162758	1	30	1	1	1	1
1	2012	1	1	4	2	3	2	5	0	4	0	36088911	1	30	4	4	1	1
1	2012	1	3	1	3	3	2	3.5	1	30	1	11409002	1	30	3	2	1	1
2	2004	1	3	2	3	1	0	4	1	1	1	11057804	1	30	1	4	1	1
1	2010	3	3	1	3	3	2	6	1	18	1	15898822	1	31	4	3	1	1
2	2005	2	3	NA	3	3	2	3	0	160	0	60363135	2	31	3	2	1	1
1	2007	2	1	2	3	3	2	2.5	0	133	0	75194972	1	31	1	1	1	1
1	2010	2	3	3	3	1	2	3.1	0	107	0	75314456	1	31	3	3	1	1
2	2005	2	3	1	2	3	2	3.5	1	11	1	35511257	1	31	2	3	1	1
1	2008	1	3	3	NA	1	2	0.4	0	124	0	11204418	NA	31	1	1	1	1
1	2006	1	1	1	1	4	2	1	1	23	1	1008533	4	31	1	3	1	1
2	2013	1	3	1	3	4	2	0.3	0	67	0	11389018	2	31	1	1	1	1
2	2017	1	3	4	3	4	2	1	0	22	0	36411225	2	31	1	1	1	1
1	2011	1	2	1	3	1	2	3	0	69	0	44935696	2	31	2	2	1	1
1	2007	1	1	3	3	1	2	4.5	0	7	1	30280610	2	31	4	4	1	1
1	2014	1	1	1	2	3	2	5	0	50	0	45513770	2	31	4	3	1	1
1	2017	1	1	1	2	3	2	7	0	19	0	1454250	2	31	4	3	1	1
2	2009	1	3	2	3	1	2	4	1	21	1	35868064	2	31	4	3	1	1
1	2010	1	3	3	3	1	2	6.5	1	44	1	44854124	2	31	1	4	1	1
2	2004	1	1	3	2	9	2	7	1	15	1	43753473	2	31	3	4	1	1
1	2010	1	3	3	3	2	2	7.5	1	12	1	44708640	2	31	3	3	1	1
1	2011	1	2	1	3	3	2	10	1	60	1	66469426	2	31	4	3	1	1
2	2011	1	3	3	NA	2	2	0.2	0	87	0	11348830	1	31	1	1	1	1
2	2012	1	1	2	3	2	2	3	0	70	0	1237744	1	31	3	1	1	1
1	2014	1	1	1	2	3	2	6	0	58	0	21560640	1	31	2	3	1	1
2	2014	1	3	3	3	1	2	8	0	54	0	45432168	1	31	3	3	1	1
2	2010	1	3	1	3	3	2	3.7	1	28	1	11307339	1	31	2	3	1	1
2	2016	3	1	3	1	4	2	1.7	0	21	0	1426206	2	32	3	1	1	1
1	2012	3	1	NA	3	1	2	2.2	0	66	0	33030531	2	32	1	3	1	1
1	2004	3	1	2	3	1	2	3.2	1	54	1	43905579	2	32	1	2	1	1
1	2014	3	1	4	3	9	0	9.6	1	5	1	36263122	2	32	2	4	1	1
2	2008	2	1	1	3	3	2	1.5	1	18	1	30296847	4	32	4	4	1	1
1	2014	2	3	3	3	4	2	2.5	0	59	0	75556119	1	32	1	3	1	1
2	2011	1	3	3	3	1	2	1.4	0	11	0	44893209	NA	32	1	4	1	1
1	2009	1	1	1	3	2	2	8	0	4	0	66269199	4	32	2	3	1	1
2	2012	1	3	1	3	1	2	1.1	1	22	1	36059834	4	32	1	2	1	1
1	2015	1	3	2	3	4	2	2.3	0	32	0	45629874	2	32	1	2	1	1
2	2012	1	1	2	3	4	2	3.5	0	66	0	45244922	2	32	1	2	1	1
1	2005	1	1	1	3	5	NA	4.8	0	161	0	75079645	2	32	4	1	1	1
2	2004	1	1	1	2	9	0	6	0	168	0	43772488	2	32	1	2	1	1
2	2005	1	3	3	3	2	2	9	0	5	1	6060806	2	32	4	4	1	1
1	2013	3	1	4	3	9	0	5	0	29	1	17963291	2	33	1	4	1	1
2	2007	3	3	NA	3	2	2	10	0	139	0	15867902	2	33	3	3	1	1
1	2014	3	1	1	2	3	2	5.9	0	58	0	45375797	1	33	4	3	1	1
1	2015	3	1	1	2	3	2	2	1	20	1	45599324	1	33	1	3	1	1
1	2007	2	3	4	NA	1	2	1.6	1	86	1	45360330	2	33	1	3	1	1
2	2015	2	3	2	3	4	2	5.9	1	23	1	30497594	2	33	3	3	1	1
2	2006	2	3	4	3	2	2	26	1	25	1	60440119	2	33	1	4	1	1
2	2018	2	1	2	2	1	2	5.6	0	11	0	30582671	1	33	3	2	1	1
2	2005	2	3	4	3	2	2	14.5	0	162	0	30231701	1	33	4	3	1	1
2	2009	1	1	1	2	3	1	1	0	119	0	44513325	2	33	1	1	1	1
1	2008	1	1	1	3	3	2	3.1	0	125	0	44382885	2	33	4	3	1	1
2	2018	1	3	2	3	1	2	3.5	0	2	0	46160191	2	33	2	3	1	1
1	2007	1	1	NA	3	3	2	9	0	6	0	1044110	2	33	3	4	1	1
1	2014	1	1	2	3	1	2	3	1	23	1	6395589	2	33	2	2	1	1
2	2010	1	3	3	3	1	2	4.4	1	87	1	66361583	2	33	4	4	1	1
1	2004	1	3	NA	3	1	2	5.2	1	48	1	44353612	2	33	3	4	1	1
1	2005	1	3	2	3	3	2	6	1	20	1	43927427	2	33	4	4	1	1
1	2018	1	3	NA	3	2	0	0.2	0	3	0	28541871	1	33	1	1	1	1
2	2010	1	1	2	3	1	2	3	0	30	0	35949385	1	33	1	3	1	1
2	2016	1	1	1	NA	2	2	4	0	35	0	28496871	1	33	1	1	1	1
1	2018	1	1	1	NA	3	2	5	0	7	0	30597524	1	33	1	3	1	1
2	2010	1	3	2	3	2	2	6	0	23	0	60734755	1	33	3	4	1	1
2	2010	1	3	1	3	1	2	2.2	1	52	1	66438903	1	33	2	4	1	1
1	2004	1	1	1	NA	4	2	3	1	26	1	6034984	1	33	4	4	1	1
2	2004	3	3	2	3	2	2	2.7	0	175	0	15830367	4	34	3	3	1	1
2	2012	3	3	3	3	1	2	1.5	0	81	0	6310330	2	34	1	1	1	1
1	2008	3	3	2	3	2	2	3	0	15	0	23876124	2	34	4	4	1	1
2	2013	3	1	3	3	1	2	3	0	60	0	66681015	2	34	2	2	1	1
2	2008	3	3	2	3	1	2	5.2	0	56	1	60293645	2	34	2	3	1	1
1	2008	3	3	3	3	1	2	9	1	17	1	44423889	2	34	2	3	1	1
2	2011	3	1	NA	3	1	3	1.7	0	85	0	45106229	1	34	2	3	1	1
1	2013	2	1	3	3	1	2	3.8	0	61	0	66762046	NA	34	1	4	1	1
2	2014	2	1	NA	3	9	0	1.5	1	11	1	66683091	1	34	4	3	1	1
2	2005	2	1	3	3	1	2	6	1	2	1	65933681	1	34	2	3	1	1
2	2009	1	3	2	3	1	2	0.9	0	116	0	28348030	2	34	1	1	1	1
1	2005	1	1	1	2	3	2	2.5	0	162	0	75058731	2	34	1	1	1	1
1	2012	1	1	3	3	1	2	6	0	6	0	45092587	2	34	3	2	1	1
1	2014	1	1	2	3	3	2	3.5	1	29	1	66749971	2	34	2	4	1	1
1	2005	1	3	1	3	4	2	6	1	36	1	32792890	2	34	3	4	1	1
2	2005	1	3	3	3	4	2	7	1	34	1	35533955	2	34	4	3	1	1
1	2010	1	3	4	3	4	2	11.6	1	17	1	44711880	2	34	4	3	1	1
1	2009	1	3	3	2	3	2	4	0	119	0	60677106	1	34	1	2	1	1
2	2011	1	3	3	3	1	2	0.1	1	7	1	32906456	1	34	1	1	1	1
1	2008	1	1	1	3	9	0	4	1	6	1	60663433	1	34	2	4	1	1
2	2015	1	3	4	3	4	2	4.7	1	8	1	60960609	1	34	4	4	1	1
1	2011	1	3	3	3	3	2	5.8	1	69	1	35964962	1	34	3	3	1	1
2	2016	3	3	2	3	9	0	10	1	5	1	24265975	NA	35	1	3	1	1
2	2017	3	1	2	3	2	2	2	0	22	0	36394315	2	35	2	2	1	1
2	2013	3	1	2	3	1	2	2.5	0	60	0	66672281	2	35	2	4	1	1
2	2005	3	1	1	3	2	2	4	1	19	1	15843507	2	35	3	4	1	1
1	2009	3	1	NA	3	4	2	2	0	113	0	32868828	1	35	1	4	1	1
2	2015	3	3	3	3	1	2	3	0	37	0	15973139	1	35	2	3	1	1
1	2010	3	1	1	3	3	2	1.5	1	36	1	30367289	1	35	1	3	1	1
2	2007	2	1	2	3	2	2	3	0	138	0	30277643	2	35	1	3	1	1
1	2013	2	1	4	2	4	2	3.7	0	70	0	24092202	2	35	2	3	1	1
1	2011	2	3	4	3	1	2	4.4	0	92	0	75367815	2	35	1	3	1	1
2	2005	2	3	2	3	2	3	5	1	19	1	75038773	2	35	4	4	1	1
2	2016	2	3	2	3	1	2	2.1	0	35	0	6451493	1	35	1	2	1	1
1	2017	1	3	2	3	2	2	2.5	0	15	0	36411121	NA	35	2	2	1	1
1	2016	1	1	1	2	3	2	1	0	25	0	75722078	4	35	1	1	1	1
2	2017	1	3	1	3	2	2	0.1	0	13	0	18096387	2	35	1	1	1	1
2	2015	1	1	2	3	3	0	0.9	0	42	0	45592102	2	35	1	4	1	1
1	2015	1	1	2	3	1	2	2	0	5	0	6434776	2	35	2	2	1	1
1	2011	1	3	1	3	3	2	2.5	0	89	0	35973418	2	35	2	3	1	1
1	2015	1	3	2	3	2	2	3.2	0	39	0	36291490	2	35	3	3	1	1
1	2018	1	1	1	2	3	2	4.2	0	6	0	36517533	2	35	2	2	1	1
1	2008	1	2	1	3	4	2	5	0	122	0	44469399	2	35	3	3	1	1
2	2018	1	1	1	3	4	2	6	0	2	0	46172316	2	35	2	3	1	1
2	2009	1	1	3	2	1	2	6.5	0	119	0	17832029	2	35	3	3	1	1
1	2010	1	3	3	3	1	2	6.7	0	106	0	66334623	2	35	4	3	1	1
2	2018	1	3	2	3	1	2	8	0	1	0	28540732	2	35	1	1	1	1
2	2014	1	1	1	3	3	2	2	1	25	1	45679954	2	35	1	2	1	1
2	2012	1	3	2	3	1	2	4	1	18	1	45012291	2	35	3	4	1	1
1	2008	1	1	1	3	3	2	6.3	1	9	1	44491842	2	35	2	4	1	1
1	2007	1	1	1	3	3	2	6.4	1	12	1	44237883	2	35	4	3	1	1
1	2006	1	1	1	1	3	2	0.3	0	151	0	6101542	1	35	1	1	1	1
2	2011	1	1	2	3	1	2	1.2	0	59	0	30378978	1	35	1	3	1	1
2	2013	1	3	2	3	1	2	1.5	0	41	0	36094735	1	35	1	2	1	1
2	2018	1	1	3	3	9	0	4	0	3	0	1506089	1	35	1	1	1	1
2	2015	1	3	3	3	1	2	5.9	0	43	0	36266460	1	35	1	3	1	1
1	2012	1	1	1	1	3	2	6	0	81	0	28423021	1	35	4	3	1	1
2	2018	1	3	1	3	3	2	8.4	0	7	0	46179083	1	35	2	3	1	1
1	2013	1	3	3	3	9	0	0.7	1	11	1	45239970	1	35	2	4	1	1
1	2007	1	1	4	2	9	0	5	1	13	1	44335650	1	35	2	4	1	1
1	2006	1	3	1	3	9	0	15	1	9	1	32802882	1	35	1	2	1	1
2	2007	3	1	3	3	1	2	2.5	0	133	0	30284725	4	36	4	2	1	1
2	2014	3	3	2	3	1	0	0.7	0	53	0	66810272	2	36	1	2	1	1
2	2008	3	1	NA	3	1	2	1.7	0	124	0	44471943	2	36	3	1	1	1
2	2010	3	3	NA	3	1	2	2	0	98	0	1200297	2	36	1	1	1	1
1	2004	3	2	3	3	1	2	2.4	0	171	0	35497806	2	36	3	4	1	1
1	2014	3	1	3	3	9	0	6	0	56	0	30454730	2	36	1	1	1	1
1	2007	3	1	3	3	1	2	8.1	0	140	0	1063861	2	36	3	3	1	1
1	2008	3	3	3	3	4	2	9	1	33	1	23866330	2	36	1	4	1	1
2	2013	3	3	3	3	1	2	8	1	49	1	36137160	1	36	4	3	1	1
1	2004	2	1	2	3	1	1	2.5	0	173	0	41521445	4	36	1	2	1	1
1	2007	2	1	1	2	5	2	0.1	1	29	1	57549099	2	36	2	2	1	1
1	2017	2	3	3	2	1	2	6.5	0	20	0	61054697	1	36	3	4	1	1
2	2005	1	3	2	3	1	2	1.8	0	161	0	57426575	4	36	2	1	1	1
2	2004	1	2	1	3	3	1	4	1	10	1	65796176	4	36	2	3	1	1
2	2016	1	3	4	3	2	2	0.3	0	13	0	75709014	2	36	1	1	1	1
2	2004	1	3	2	2	3	1	2	0	175	0	57373027	2	36	2	3	1	1
1	2004	1	3	3	3	4	2	3	0	175	0	35472158	2	36	4	3	1	1
2	2006	1	1	1	2	3	2	3	0	138	0	11144877	2	36	1	3	1	1
1	2014	1	1	2	2	4	0	3.5	0	53	0	11479126	2	36	3	3	1	1
2	2007	1	1	3	3	1	2	4.2	0	143	0	75164166	2	36	3	4	1	1
1	2008	1	3	2	3	4	2	11.5	0	40	0	30294274	2	36	3	3	1	1
1	2004	1	1	1	3	3	2	1	1	10	1	57411160	2	36	1	2	1	1
2	2017	1	1	1	3	9	0	3	1	6	1	46035971	2	36	2	4	1	1
1	2014	1	3	2	3	9	0	3	1	7	1	45356681	2	36	3	3	1	1
2	2005	1	1	4	3	3	2	7	1	16	1	43962943	2	36	2	3	1	1
2	2005	1	3	3	3	1	2	9	1	73	1	30232594	2	36	1	2	1	1
2	2006	1	1	NA	3	1	2	10	1	8	1	66034948	2	36	4	4	1	1
1	2007	1	3	1	3	9	0	0.4	0	135	0	60286490	1	36	1	1	1	1
1	2017	1	1	1	3	3	2	1.9	0	23	0	45870825	1	36	3	2	1	1
1	2013	1	1	4	3	1	2	2.3	0	5	0	6356380	1	36	3	3	1	1
1	2015	1	3	2	3	1	2	2.5	0	36	0	1389806	1	36	1	2	1	1
1	2014	1	3	2	3	2	2	3	0	50	0	45581339	1	36	1	1	1	1
2	2018	1	3	2	NA	9	0	5	0	11	0	58039143	1	36	1	4	1	1
2	2004	1	2	3	2	4	2	6.1	0	168	0	17685861	1	36	1	2	1	1
1	2014	1	1	2	3	1	2	7	0	55	0	36182092	1	36	2	3	1	1
1	2015	1	1	3	3	9	0	1.3	1	4	1	66838832	1	36	1	4	1	1
1	2009	1	1	1	2	4	2	5	1	48	1	35850108	1	36	2	2	1	1
1	2004	1	3	1	3	1	2	7	1	29	1	43781147	1	36	4	3	1	1
2	2009	3	3	3	3	1	2	9	1	15	1	21479398	1	37	1	4	1	1
2	2010	3	3	3	3	1	2	2	0	103	0	32875371	2	37	1	2	1	1
2	2012	3	1	2	3	2	2	3.4	0	54	0	45088520	2	37	1	3	1	1
2	2014	3	3	2	3	1	2	3.5	0	54	0	17972898	2	37	2	3	1	1
1	2006	3	1	3	3	4	2	4.5	0	56	0	28253188	2	37	1	4	1	1
2	2007	3	3	3	3	2	2	20	0	137	0	1044658	2	37	4	3	1	1
2	2010	3	3	NA	3	2	2	8	1	31	1	35903618	2	37	4	4	1	1
1	2007	3	1	1	2	1	2	3	0	134	0	44317704	1	37	1	4	1	1
1	2007	3	1	1	2	1	2	7	1	113	1	44284025	1	37	4	4	1	1
1	2009	2	1	3	2	2	2	7	0	108	0	30339237	1	37	3	3	1	1
1	2014	2	3	2	3	2	2	4.1	1	12	1	24175837	1	37	4	3	1	1
1	2010	1	3	4	3	1	2	5.5	1	14	1	23976083	4	37	3	3	1	1
1	2016	1	1	1	3	3	2	2	0	33	0	66886898	2	37	2	2	1	1
2	2005	1	3	2	3	1	2	2	0	160	0	6062460	2	37	3	1	1	1
2	2015	1	3	3	3	1	2	2	0	40	0	66772486	2	37	2	1	1	1
2	2016	1	3	2	3	1	2	2.1	0	33	0	75709495	2	37	1	4	1	1
2	2016	1	1	1	2	2	2	2.2	0	6	0	36387743	2	37	1	2	1	1
1	2007	1	1	1	2	3	2	2.5	0	141	0	6122378	2	37	2	3	1	1
1	2010	1	1	1	2	1	2	2.5	0	98	0	28367966	2	37	2	3	1	1
2	2018	1	1	3	2	1	2	3	0	5	0	36514514	2	37	1	1	1	1
1	2007	1	1	2	3	3	2	3.2	0	139	0	28328781	2	37	2	2	1	1
2	2017	1	1	1	3	3	2	4	0	22	0	30542840	2	37	2	3	1	1
1	2006	1	1	1	3	3	2	4	0	144	0	11144883	2	37	3	2	1	1
1	2006	1	1	3	3	3	2	4	0	151	0	44054111	2	37	1	3	1	1
2	2010	1	1	3	2	1	2	4	0	103	0	44849322	2	37	1	2	1	1
1	2008	1	1	1	2	4	2	6	0	131	0	1069821	2	37	3	4	1	1
2	2005	1	1	2	3	1	2	6	0	164	0	43927343	2	37	4	4	1	1
1	2017	1	3	1	3	3	2	9	0	23	0	45931028	2	37	3	3	1	1
2	2011	1	3	2	3	4	2	10	0	94	0	44892375	2	37	4	3	1	1
2	2012	1	1	3	3	1	2	3	1	11	1	6293203	2	37	4	4	1	1
2	2004	1	3	3	3	1	2	3.5	1	118	1	899969	2	37	3	3	1	1
1	2011	1	1	1	3	3	2	4.3	1	24	1	45002038	2	37	2	3	1	1
1	2007	1	1	1	3	3	2	4.6	1	10	1	57528970	2	37	2	1	1	1
2	2007	1	3	3	3	1	1	5	1	17	1	1069109	2	37	1	3	1	1
1	2005	1	3	2	3	4	3	5	1	15	1	35535019	2	37	2	3	1	1
1	2010	1	3	1	3	3	2	7.5	1	9	1	28367703	2	37	3	3	1	1
1	2009	1	3	2	3	3	2	14	1	16	1	44628825	2	37	2	4	1	1
2	2015	1	3	2	3	1	2	2.8	0	41	0	36315303	1	37	1	4	1	1
1	2018	1	3	2	3	1	2	3.7	0	11	0	67114710	1	37	1	4	1	1
1	2017	1	1	4	3	9	0	5	0	13	0	46100477	1	37	3	3	1	1
2	2013	1	3	2	3	1	2	3.3	1	4	1	6357043	1	37	4	4	1	1
1	2006	1	1	2	3	1	1	7.5	1	2	1	65980652	1	37	1	4	1	1
1	2008	1	3	3	3	1	2	7.8	1	34	1	6171757	1	37	4	3	1	1
1	2004	3	3	3	NA	3	2	0.6	0	174	0	65889476	2	38	1	1	1	1
1	2011	3	3	2	3	3	2	1	0	85	0	66485929	2	38	1	1	1	1
2	2013	3	1	3	3	1	2	3	0	64	0	66646892	2	38	2	3	1	1
2	2017	3	1	2	3	1	2	4	0	19	0	45981000	2	38	4	4	1	1
2	2008	3	3	2	3	1	2	2	1	92	1	35774847	2	38	1	2	1	1
2	2007	3	3	3	3	1	2	3.2	1	9	1	6128189	2	38	3	4	1	1
1	2007	3	1	2	3	1	2	5	1	16	1	35728982	2	38	3	3	1	1
1	2009	3	1	3	2	1	2	6.5	1	55	1	35795704	2	38	4	2	1	1
2	2007	3	3	3	3	1	2	10	1	66	1	44308039	2	38	2	3	1	1
1	2012	3	3	2	3	3	2	11	1	37	1	60819174	2	38	2	3	1	1
1	2014	3	3	2	3	1	2	5.5	1	36	1	36179386	1	38	4	4	1	1
2	2012	2	3	NA	2	4	1	3	1	9	1	66540145	4	38	1	4	1	1
1	2005	2	1	1	2	1	2	5	0	167	0	30230010	2	38	2	4	1	1
2	2010	2	1	3	3	1	2	6	1	5	1	60754342	2	38	4	4	1	1
1	2017	2	3	2	3	1	2	2	0	18	0	67051891	1	38	3	3	1	1
1	2006	2	3	2	3	1	2	4.5	0	149	0	75111622	1	38	3	2	1	1
2	2007	2	3	3	3	1	2	4	1	4	1	11179491	1	38	3	3	1	1
1	2017	1	1	2	2	2	2	7	0	16	0	33043635	NA	38	4	3	1	1
1	2014	1	1	1	2	3	2	1.5	1	18	1	66681846	4	38	3	3	1	1
2	2017	1	3	2	3	1	2	1.1	0	15	0	61067878	3	38	1	1	1	1
2	2008	1	1	1	2	4	2	0.3	0	124	0	21473457	2	38	1	1	1	1
1	2017	1	1	1	1	1	2	0.5	0	15	0	36469081	2	38	2	3	1	1
1	2010	1	1	1	2	3	2	0.8	0	96	0	44906113	2	38	1	1	1	1
1	2016	1	3	3	3	1	2	1.4	0	29	0	11530926	2	38	2	1	1	1
2	2011	1	1	2	2	2	2	1.5	0	88	0	36016561	2	38	2	4	1	1
1	2013	1	1	2	NA	9	0	2	0	6	0	36158508	2	38	2	2	1	1
2	2016	1	3	2	3	1	2	2	0	32	0	28511439	2	38	2	2	1	1
1	2010	1	1	1	1	1	2	2.4	0	101	0	35905512	2	38	1	3	1	1
2	2006	1	3	2	3	1	2	3.4	0	147	0	35635848	2	38	4	3	1	1
1	2015	1	3	2	3	1	2	4	0	41	0	57899061	2	38	1	2	1	1
1	2010	1	1	1	3	2	2	5	0	103	0	66353154	2	38	2	3	1	1
1	2016	1	3	2	NA	2	2	10.2	0	34	0	1400081	2	38	4	4	1	1
1	2012	1	1	1	3	4	2	2.7	1	26	1	45017621	2	38	3	3	1	1
1	2014	1	1	1	3	3	2	3	1	13	1	45512359	2	38	2	3	1	1
2	2004	1	1	1	2	4	1	4.5	1	12	1	65859156	2	38	3	4	1	1
2	2004	1	1	1	3	9	0	6	1	79	1	65790994	2	38	1	1	1	1
1	2014	1	1	2	3	3	2	7	1	2	1	36177020	2	38	4	3	1	1
2	2009	1	3	4	3	1	2	7	1	31	1	66271437	2	38	4	3	1	1
2	2013	1	1	2	3	2	2	10	1	24	1	21539666	2	38	2	3	1	1
1	2016	1	3	2	3	2	2	1.1	0	27	0	36379499	1	38	1	3	1	1
2	2008	1	3	2	3	1	2	1.5	0	72	1	21460707	1	38	1	2	1	1
1	2011	1	1	1	2	3	2	2.3	0	94	0	36032590	1	38	2	3	1	1
2	2014	1	3	3	3	1	2	3.6	0	36	0	66748992	1	38	3	3	1	1
1	2018	1	1	2	3	4	2	7	0	7	0	36510487	1	38	2	4	1	1
2	2009	1	1	3	3	1	1	2	1	11	1	44478473	1	38	1	3	1	1
2	2011	1	3	2	3	2	2	2	1	7	1	35993783	1	38	3	4	1	1
1	2015	1	1	2	3	1	2	2	1	45	1	36252606	1	38	2	2	1	1
1	2011	3	3	1	3	3	2	3	0	90	0	21520098	2	39	2	3	1	1
1	2013	3	1	1	3	1	2	4	1	9	1	24107266	2	39	2	3	1	1
2	2017	3	3	2	3	2	2	1.1	0	13	0	1468267	NA	39	1	1	1	1
1	2010	3	3	3	3	1	1	2	0	107	0	75317011	2	39	1	1	1	1
2	2018	3	3	3	3	1	2	3.5	0	5	0	36531659	2	39	3	4	1	1
2	2018	3	3	3	3	3	2	5.6	0	10	0	1491006	2	39	3	2	1	1
2	2012	3	1	1	2	3	2	0.3	1	68	1	45242912	2	39	3	1	1	1
2	2006	3	1	4	3	1	2	5	1	37	1	66036955	2	39	4	4	1	1
1	2009	3	3	3	3	2	2	6	1	37	1	44664243	2	39	1	4	1	1
2	2010	3	3	2	3	2	2	12.5	1	55	1	66394301	2	39	2	4	1	1
1	2006	3	1	3	3	1	2	1.5	0	58	0	35634371	1	39	1	1	1	1
2	2013	2	3	2	2	1	1	2.2	0	63	0	57814192	2	39	2	2	1	1
1	2008	2	3	NA	3	4	2	2.5	0	128	0	30294701	2	39	1	3	1	1
2	2012	2	3	2	3	2	2	2.5	1	6	1	30402855	2	39	3	4	1	1
1	2014	2	1	1	2	3	2	3	1	45	1	1323561	2	39	3	3	1	1
2	2015	2	3	2	2	1	2	0.1	0	39	0	30514557	1	39	1	1	1	1
1	2010	2	3	3	3	1	2	5.5	0	99	0	66371244	1	39	3	3	1	1
2	2006	2	1	2	NA	1	2	0.3	1	50	1	60579514	1	39	1	1	1	1
2	2006	2	3	3	3	1	2	5.5	1	55	1	30248700	1	39	2	4	1	1
1	2010	2	3	3	3	1	2	6	1	20	1	66328304	1	39	4	3	1	1
2	2011	2	3	3	3	1	2	6.5	1	16	1	75422352	1	39	3	3	1	1
2	2018	1	3	2	3	4	2	2.8	0	5	0	36509502	4	39	4	4	1	1
2	2016	1	3	NA	NA	2	2	0.1	0	29	0	57955012	4	39	1	1	1	1
2	2014	1	3	2	NA	1	0	0.2	0	57	0	6389939	4	39	1	1	1	1
2	2011	1	3	2	3	1	2	0.4	0	94	0	15916316	4	39	1	1	1	1
1	2017	1	3	1	3	2	2	5	0	20	0	67009383	4	39	1	3	1	1
1	2014	1	1	NA	2	4	1	5.2	0	6	0	6385431	4	39	1	1	1	1
1	2015	1	3	1	3	2	2	2.8	1	28	1	45593096	4	39	3	3	1	1
1	2010	1	3	3	3	1	2	5.5	1	37	1	35941948	4	39	2	4	1	1
2	2008	1	3	1	3	3	2	0.2	0	126	0	66181152	2	39	1	1	1	1
1	2009	1	1	3	2	1	2	0.8	0	113	0	44586831	2	39	1	1	1	1
1	2018	1	3	NA	3	4	2	1.1	0	6	0	58089678	2	39	1	1	1	1
2	2008	1	1	1	3	3	2	1.1	0	95	0	35748741	2	39	1	1	1	1
1	2008	1	1	1	2	3	2	1.2	0	121	0	32848991	2	39	1	1	1	1
2	2016	1	3	3	3	1	2	1.4	0	31	0	11515930	2	39	1	1	1	1
2	2018	1	3	1	NA	4	2	2	0	5	0	67133626	2	39	1	1	1	1
2	2016	1	1	2	3	4	2	2	0	26	0	30540305	2	39	4	4	1	1
1	2006	1	1	2	1	1	0	2.5	0	147	0	11143049	2	39	1	2	1	1
2	2007	1	1	NA	3	2	2	2	1	8	1	6123096	2	39	2	3	1	1
1	2009	1	1	3	3	3	2	2.4	1	39	1	75264522	2	39	4	4	1	1
1	2014	1	1	1	2	9	0	3	1	16	1	45452942	2	39	2	3	1	1
2	2005	1	3	2	3	1	2	4.3	1	48	1	971181	2	39	3	4	1	1
1	2009	1	1	2	3	1	2	4.5	1	23	1	17842073	2	39	2	4	1	1
1	2013	1	1	2	2	1	2	5	1	33	1	45208332	2	39	1	3	1	1
1	2008	1	1	1	NA	2	2	5.7	1	67	1	44420112	2	39	3	4	1	1
1	2008	1	3	2	3	2	2	7.5	1	15	1	35748560	2	39	4	3	1	1
1	2018	1	3	2	3	9	0	8	1	2	1	46252290	2	39	1	3	1	1
1	2004	1	1	1	2	3	0	0.7	0	176	0	954736	1	39	1	1	1	1
1	2014	1	3	2	3	2	2	5	0	25	0	45388990	1	39	1	3	1	1
1	2009	1	3	3	3	3	2	5.5	0	116	0	35815345	1	39	4	3	1	1
2	2008	1	1	3	NA	1	2	3	1	38	1	44379949	1	39	2	3	1	1
1	2006	1	1	1	3	3	2	4	1	12	1	11120257	1	39	3	2	1	1
2	2008	1	3	2	3	1	2	5.6	1	18	1	35758443	1	39	3	3	1	1
1	2017	1	1	1	3	9	0	6	1	6	1	58026643	1	39	2	2	1	1
1	2004	1	1	1	3	3	2	8.5	1	9	1	32770618	1	39	4	4	1	1
2	2016	3	3	2	NA	1	2	0.2	0	28	0	1425460	2	40	1	1	1	1
2	2006	3	1	3	2	1	1	0.5	0	144	0	15852141	2	40	1	1	1	1
2	2007	3	3	3	3	1	2	0.6	0	138	0	35679567	2	40	1	1	1	1
1	2007	3	1	2	3	3	2	3	0	142	0	35655644	2	40	1	3	1	1
2	2008	3	3	2	3	1	2	3.5	0	13	1	28386461	2	40	3	4	1	1
1	2018	3	1	3	NA	4	2	3.6	0	3	0	24366406	2	40	4	1	1	1
2	2017	3	3	2	3	3	2	6	0	20	0	1448366	2	40	1	4	1	1
2	2011	3	3	2	3	1	2	6	0	88	0	36012476	2	40	2	4	1	1
1	2014	3	3	2	3	1	2	2.8	1	52	1	1318430	2	40	2	2	1	1
2	2012	3	1	2	3	1	2	5	1	26	1	1247130	2	40	4	4	1	1
2	2007	3	3	3	3	3	2	6.5	1	52	1	35728628	2	40	3	3	1	1
1	2015	3	1	4	3	1	2	1.5	0	34	0	45604675	1	40	1	1	1	1
1	2015	3	1	1	NA	9	0	2.9	0	40	0	32986822	1	40	2	3	1	1
1	2014	3	1	1	3	3	2	5.7	0	50	0	32970671	1	40	2	3	1	1
1	2012	2	3	2	3	1	2	1.5	0	81	0	45081925	2	40	1	1	1	1
2	2010	2	3	3	3	1	2	2.5	0	96	0	44881212	2	40	4	3	1	1
1	2018	2	1	3	3	1	2	3.4	0	7	0	75862876	2	40	2	1	1	1
2	2014	2	1	2	3	9	0	3	1	6	1	75537898	2	40	1	1	1	1
1	2009	2	1	4	2	4	2	5	1	10	1	11239842	2	40	1	4	1	1
2	2004	2	3	3	3	1	2	5.5	1	36	1	60246196	2	40	4	3	1	1
2	2009	2	1	3	3	1	2	2.2	0	111	0	60712512	1	40	1	1	1	1
2	2018	2	1	3	3	4	2	3	0	8	0	11601587	1	40	3	3	1	1
2	2017	2	3	NA	2	4	2	6.4	0	5	1	75810052	1	40	2	4	1	1
2	2011	2	1	3	3	1	0	8	1	47	1	66409892	1	40	1	4	1	1
2	2012	2	3	3	3	9	0	9	1	3	1	60857157	1	40	1	1	1	1
2	2010	1	1	1	2	1	2	0.5	0	86	0	66396752	NA	40	1	1	1	1
1	2011	1	3	3	3	1	2	0.7	0	86	0	66509297	NA	40	1	1	1	1
2	2004	1	3	3	3	1	2	1.5	0	173	0	6033866	NA	40	1	1	1	1
1	2010	1	1	1	3	3	2	1	0	105	0	6220515	4	40	2	2	1	1
1	2018	1	1	1	NA	3	2	6	0	4	0	46192778	4	40	1	3	1	1
2	2016	1	3	3	3	1	2	6.5	0	28	0	45841515	4	40	4	4	1	1
2	2007	1	3	3	3	1	2	4	1	20	1	60589474	4	40	4	3	1	1
2	2005	1	1	1	1	3	2	0.5	0	162	0	43935127	2	40	1	1	1	1
2	2018	1	1	1	NA	3	1	0.9	0	11	0	18107847	2	40	1	3	1	1
1	2014	1	1	1	3	1	2	1	0	49	0	45679952	2	40	2	3	1	1
1	2008	1	3	NA	3	1	2	1	0	126	0	11217609	2	40	1	1	1	1
1	2004	1	3	2	3	4	2	1.8	0	169	0	43778128	2	40	1	1	1	1
2	2009	1	1	3	3	1	2	1.8	0	57	0	44559581	2	40	2	2	1	1
2	2014	1	3	4	3	2	2	2	0	59	0	66702139	2	40	1	2	1	1
2	2016	1	1	4	3	1	2	2	0	26	0	36385007	2	40	3	1	1	1
1	2005	1	1	2	3	5	2	3	0	167	0	966341	2	40	1	1	1	1
1	2011	1	1	1	2	3	2	3	0	95	0	57692399	2	40	2	2	1	1
2	2018	1	3	2	3	4	2	4	0	2	0	46215752	2	40	2	4	1	1
1	2018	1	3	NA	3	2	2	4	0	2	0	36583549	2	40	4	3	1	1
2	2004	1	1	2	3	1	2	4	0	174	0	17686217	2	40	1	2	1	1
2	2008	1	3	3	3	1	2	4.5	0	45	0	66170170	2	40	3	1	1	1
1	2013	1	1	1	3	3	2	5	0	61	0	24111856	2	40	2	3	1	1
1	2018	1	1	1	3	1	2	5	0	5	0	11620914	2	40	1	3	1	1
1	2005	1	3	1	3	3	2	6	0	162	0	30229606	2	40	3	3	1	1
1	2016	1	1	1	2	3	2	11	0	24	0	46100983	2	40	3	3	1	1
1	2007	1	1	1	NA	9	0	4	1	1	1	32831499	2	40	2	2	1	1
2	2009	1	3	3	3	4	2	4	1	27	1	44503580	2	40	1	2	1	1
1	2013	1	1	1	3	3	2	4	1	18	1	45235431	2	40	2	3	1	1
2	2011	1	3	2	3	2	2	7	1	24	1	75422332	2	40	1	4	1	1
2	2004	1	3	4	3	1	2	7	1	68	1	6018429	2	40	4	4	1	1
1	2012	1	3	2	3	1	2	10.5	1	12	1	36015548	2	40	4	4	1	1
2	2013	1	3	3	3	4	2	13.5	1	34	1	36141438	2	40	1	3	1	1
2	2011	1	3	3	3	1	2	1.5	0	84	0	11334728	1	40	1	1	1	1
2	2017	1	3	3	3	2	2	3.2	0	12	0	36433894	1	40	4	4	1	1
2	2004	1	3	2	3	2	2	4	0	170	0	43891528	1	40	1	3	1	1
2	2017	1	1	1	2	9	0	9.8	0	16	0	11581793	1	40	2	3	1	1
1	2011	1	1	1	3	1	2	3.7	1	20	1	44976353	1	40	3	3	1	1
2	2013	1	1	1	3	3	2	4.5	1	25	1	45297972	1	40	4	3	1	1
2	2013	1	1	2	3	4	2	5.5	1	15	1	45191258	1	40	4	3	1	1
1	2004	1	3	4	3	1	2	7.5	1	13	1	65850387	1	40	3	3	1	1
2	2010	3	3	2	3	2	2	3.4	0	105	0	32414103	2	41	1	1	2	1
2	2010	3	3	3	3	2	2	1.4	0	98	0	44792820	2	41	1	1	2	1
1	2004	3	3	3	2	1	2	2	0	172	0	35498732	2	41	2	3	2	1
2	2007	3	3	3	3	1	2	2	0	132	0	35725814	2	41	2	3	2	1
2	2016	3	3	2	3	1	2	2.4	0	35	0	1396383	2	41	1	4	2	1
2	2014	3	1	NA	2	1	2	3	0	51	0	45475965	2	41	2	1	2	1
2	2017	3	1	2	3	1	2	3.7	0	21	0	24288481	2	41	2	4	2	1
1	2015	3	1	1	2	4	2	5	0	25	1	45613485	2	41	4	3	2	1
1	2005	3	3	4	3	1	2	5	0	160	0	65937620	2	41	4	3	2	1
1	2017	3	1	4	3	9	0	10	0	16	0	15994238	2	41	1	4	2	1
2	2004	3	3	2	3	1	2	6.5	1	22	1	35464941	2	41	4	3	2	1
1	2012	3	1	3	3	9	0	2.1	0	78	0	66540482	1	41	1	2	2	1
2	2018	3	3	NA	3	4	2	10	0	5	0	75833420	1	41	4	4	2	1
1	2014	2	1	3	1	4	2	5.8	0	55	0	75607252	4	41	2	3	2	1
2	2005	2	3	2	3	2	2	2.5	1	24	1	60576744	4	41	2	3	2	1
1	2005	2	3	3	3	1	2	1	0	161	0	65960730	2	41	1	1	2	1
1	2015	2	3	3	3	1	2	2	0	43	0	45603416	2	41	1	3	2	1
2	2006	2	3	3	3	1	2	2	0	149	0	66026023	2	41	2	4	2	1
1	2017	2	1	3	3	1	2	6.4	0	18	0	24301891	2	41	2	4	2	1
1	2012	2	3	4	3	2	2	8.7	0	77	0	60879930	2	41	4	3	2	1
1	2006	2	3	3	3	4	2	4.5	1	23	1	6092742	2	41	4	4	2	1
2	2017	2	3	3	3	1	2	1	0	14	0	6521531	1	41	2	1	2	1
1	2017	2	1	2	3	1	2	9.5	0	21	0	61087129	1	41	4	4	2	1
1	2008	2	3	3	3	1	2	0.5	1	44	1	75218266	1	41	4	4	2	1
2	2014	2	1	2	2	3	2	7.5	1	14	1	75567235	1	41	4	3	2	1
2	2016	1	3	2	3	2	2	0.1	0	24	0	21604748	NA	41	1	1	2	1
2	2012	1	2	2	3	1	1	3.3	1	34	1	45111646	NA	41	3	2	2	1
1	2007	1	1	NA	3	2	2	5	1	44	1	57549582	NA	41	2	3	2	1
1	2005	1	1	1	3	3	2	7	1	23	1	57411392	4	41	4	3	2	1
1	2013	1	1	1	3	3	2	3	0	70	0	1277795	4	41	1	1	2	1
1	2010	1	1	1	2	3	2	3.5	0	13	1	35930368	4	41	1	3	2	1
2	2015	1	3	2	3	9	0	1.7	1	5	1	36210012	4	41	1	4	2	1
2	2004	1	1	1	2	3	2	0.5	0	55	1	28231301	2	41	1	1	2	1
1	2004	1	3	3	3	2	2	1.5	0	174	0	65806261	2	41	1	1	2	1
1	2008	1	3	3	3	1	3	2.5	0	53	0	35739208	2	41	1	2	2	1
2	2017	1	3	2	3	2	2	3	0	7	0	1449466	2	41	1	4	2	1
1	2013	1	3	2	3	1	2	3	0	68	0	36108835	2	41	1	2	2	1
1	2009	1	1	NA	NA	4	1	3.5	0	114	0	23918546	2	41	1	1	2	1
2	2018	1	3	3	3	1	2	3.5	0	5	0	33051026	2	41	3	4	2	1
1	2016	1	3	3	3	4	2	3.6	0	32	0	57959510	2	41	2	4	2	1
1	2011	1	1	2	3	1	2	4	0	95	0	1187349	2	41	2	3	2	1
2	2012	1	1	3	2	3	2	4.5	0	10	0	1253613	2	41	2	3	2	1
1	2018	1	1	1	NA	3	2	5	0	7	0	11624547	2	41	3	3	2	1
2	2016	1	3	1	3	3	2	5.3	0	31	0	45846937	2	41	1	4	2	1
1	2005	1	1	2	2	4	2	5.5	0	157	0	43961136	2	41	1	4	2	1
1	2018	1	3	4	3	2	2	6	0	2	0	36498633	2	41	3	3	2	1
2	2011	1	3	2	3	2	2	6	0	76	0	44994476	2	41	1	1	2	1
1	2006	1	3	4	2	2	2	7.4	0	10	1	44147220	2	41	3	4	2	1
1	2004	1	1	1	3	1	2	7.5	0	176	0	35468810	2	41	2	3	2	1
1	2015	1	1	1	2	3	2	8	0	44	0	66825534	2	41	3	3	2	1
1	2010	1	1	2	3	1	2	8	0	96	0	32888829	2	41	1	2	2	1
1	2012	1	1	1	2	3	2	3.3	1	48	1	6313470	2	41	4	3	2	1
1	2015	1	3	4	3	4	2	3.5	1	39	1	45671244	2	41	4	3	2	1
2	2005	1	3	NA	3	3	2	3.5	1	21	1	57435553	2	41	3	3	2	1
2	2010	1	3	2	3	2	2	4	1	36	1	44801019	2	41	3	3	2	1
1	2006	1	1	2	NA	1	2	4	1	84	1	66025046	2	41	2	3	2	1
1	2006	1	3	1	3	3	2	4.1	1	72	1	6101837	2	41	3	3	2	1
1	2015	1	1	1	3	3	2	4.5	1	16	1	66784507	2	41	3	4	2	1
1	2011	1	1	1	3	3	2	4.8	1	20	1	28405182	2	41	3	3	2	1
1	2006	1	1	1	NA	9	0	6	1	7	1	21426126	2	41	1	3	2	1
1	2009	1	3	4	NA	1	2	6.5	1	16	1	44570613	2	41	3	3	2	1
1	2017	1	3	2	3	2	2	0.1	0	19	0	28531308	1	41	1	1	2	1
2	2013	1	3	3	3	1	2	1	0	41	0	32941759	1	41	1	1	2	1
1	2006	1	1	NA	2	4	2	1.3	0	5	0	65954226	1	41	2	4	2	1
2	2017	1	1	2	3	1	2	2.5	0	15	0	36444345	1	41	3	3	2	1
1	2013	1	1	3	3	3	2	2.7	0	66	0	32942842	1	41	1	1	2	1
1	2012	1	1	2	1	4	2	4.2	0	13	1	30420325	1	41	1	2	2	1
1	2016	1	1	3	3	1	2	5.2	0	18	0	66931156	1	41	2	3	2	1
1	2010	1	1	1	2	9	0	10	0	8	1	17873493	1	41	2	1	2	1
2	2005	1	1	1	3	4	2	3.5	1	9	1	11112697	1	41	3	4	2	1
2	2016	1	1	1	3	9	NA	4.9	1	17	1	45815457	1	41	2	3	2	1
2	2007	1	1	3	3	3	2	5	1	38	1	32834115	1	41	1	4	2	1
1	2009	1	3	1	3	3	2	7	1	22	1	17899830	1	41	4	3	2	1
1	2008	1	3	3	3	1	2	7.5	1	3	1	44452083	1	41	3	4	2	1
2	2017	1	1	2	3	1	2	11.5	1	13	1	45960812	1	41	1	4	2	1
1	2011	3	1	3	3	1	2	4.5	1	17	1	36009326	4	42	3	4	2	1
2	2018	3	3	3	3	3	2	2.2	0	3	0	33043083	2	42	1	3	2	1
1	2011	3	1	3	3	1	2	3.5	0	92	0	30378968	2	42	1	1	2	1
2	2004	3	3	3	3	1	2	3.7	0	169	0	43885859	2	42	1	3	2	1
2	2006	3	3	NA	3	4	2	5.5	0	93	0	44121969	2	42	1	3	2	1
2	2014	3	3	3	3	1	2	5.5	0	16	1	30462935	2	42	4	4	2	1
1	2018	3	1	2	3	4	2	8	0	9	0	24343077	2	42	4	3	2	1
1	2010	3	1	3	3	1	2	10	0	105	0	1165925	2	42	3	4	2	1
2	2010	3	3	2	3	4	2	2.3	1	82	1	66401853	2	42	1	3	2	1
2	2006	3	1	2	3	3	2	2.8	1	46	1	1012251	2	42	1	3	2	1
2	2004	3	3	2	3	2	2	6	1	28	1	65896498	2	42	2	4	2	1
2	2017	3	1	3	3	1	2	13	1	14	1	36405605	2	42	3	4	2	1
1	2018	3	1	1	2	9	0	5	0	10	0	15994458	1	42	2	3	2	1
1	2014	3	3	2	3	1	2	5	1	25	1	36220742	1	42	2	4	2	1
2	2007	2	1	1	2	1	2	1.3	0	141	0	66074656	NA	42	1	1	2	1
2	2009	2	3	3	3	1	2	7	1	11	1	23904104	4	42	4	4	2	1
2	2013	2	3	4	3	2	2	8	1	25	1	75508600	4	42	4	4	2	1
2	2018	2	1	2	3	1	2	6.2	0	7	0	67163155	2	42	4	1	2	1
2	2009	2	3	4	3	2	2	20.5	1	21	1	30333406	2	42	2	4	2	1
2	2018	2	3	3	3	1	2	0.7	0	9	0	46162421	1	42	1	1	2	1
2	2014	2	3	1	3	3	2	2	0	53	0	75573451	1	42	1	3	2	1
1	2008	2	2	1	2	3	2	2.5	0	123	0	11204980	1	42	4	4	2	1
2	2009	2	1	3	1	1	1	5	0	118	0	17826661	1	42	1	1	2	1
1	2018	2	1	3	3	1	2	7.3	0	5	0	61127808	1	42	2	4	2	1
1	2005	2	3	2	3	2	2	1.6	1	2	1	21428261	1	42	1	1	2	1
2	2009	2	3	1	3	9	0	2	1	6	1	35802744	1	42	1	4	2	1
2	2012	2	1	4	3	1	2	2	1	13	1	30419608	1	42	3	1	2	1
2	2017	2	3	2	3	1	2	2	1	11	1	75784573	1	42	2	2	2	1
1	2008	2	1	3	3	1	2	6.3	1	35	1	1084761	1	42	3	3	2	1
2	2005	2	3	NA	3	2	2	6.5	1	19	1	11057922	1	42	4	4	2	1
1	2004	1	1	1	1	3	2	11.5	0	13	1	65867969	NA	42	3	4	2	1
1	2006	1	1	1	3	2	2	5	1	53	1	65989631	NA	42	2	4	2	1
1	2018	1	3	3	3	1	2	2.9	0	5	0	58068879	4	42	2	1	2	1
2	2008	1	1	3	3	1	2	4.5	1	11	1	44336616	4	42	3	4	2	1
1	2018	1	1	1	NA	3	1	5.4	0	2	0	28549645	4	42	2	3	2	1
1	2011	1	1	1	2	1	2	6	1	20	1	60802294	4	42	3	3	2	1
1	2011	1	3	1	3	3	2	6.5	1	2	1	44878087	4	42	4	4	2	1
2	2004	1	1	3	3	2	2	2	0	105	1	65794951	3	42	1	2	2	1
2	2011	1	3	3	3	1	2	1.5	0	84	0	44892095	2	42	1	1	2	1
1	2006	1	1	3	2	1	2	1.5	0	56	0	65995931	2	42	1	1	2	1
1	2011	1	1	1	3	3	2	2	0	87	0	44929073	2	42	2	3	2	1
1	2017	1	3	2	3	2	2	2.5	0	20	0	6501780	2	42	1	2	2	1
1	2012	1	1	3	2	1	2	2.5	0	70	0	32927265	2	42	3	1	2	1
1	2018	1	3	2	3	1	2	3	0	3	0	46257419	2	42	2	2	2	1
1	2015	1	1	3	2	1	2	3.5	0	11	1	28464585	2	42	1	1	2	1
1	2015	1	1	1	2	3	2	4	0	43	0	28480650	2	42	1	2	2	1
1	2013	1	1	1	3	2	2	4.5	0	68	0	36144746	2	42	3	3	2	1
1	2017	1	1	2	3	2	2	4.7	0	20	0	28505338	2	42	3	3	2	1
1	2004	1	1	1	2	4	2	5	0	166	0	43759350	2	42	1	3	2	1
1	2013	1	1	1	3	3	2	8	0	20	0	6349970	2	42	2	3	2	1
1	2015	1	3	2	3	9	0	2	1	43	1	45590289	2	42	1	3	2	1
1	2017	1	1	4	3	1	2	2	1	12	1	33016065	2	42	4	4	2	1
2	2013	1	1	2	3	1	2	3.3	1	16	1	36225764	2	42	3	3	2	1
2	2015	1	1	1	3	9	0	3.6	1	14	1	66827853	2	42	1	3	2	1
1	2004	1	1	2	3	2	2	3.7	1	30	1	65890864	2	42	3	3	2	1
1	2008	1	1	1	3	3	2	4.5	1	8	1	57577082	2	42	2	3	2	1
1	2006	1	1	3	3	1	2	5.2	1	27	1	35640886	2	42	4	3	2	1
1	2010	1	1	1	2	3	2	5.5	1	35	1	1191554	2	42	4	3	2	1
2	2005	1	1	4	3	1	2	5.5	1	4	1	32790002	2	42	4	3	2	1
1	2004	1	3	3	3	1	2	7.5	1	8	1	35505445	2	42	3	3	2	1
1	2008	1	3	4	3	2	2	8	1	36	1	44563093	2	42	3	3	2	1
2	2017	1	1	3	3	1	2	3	0	1	0	36468426	1	42	4	3	2	1
2	2011	1	3	3	3	2	1	5.9	0	87	0	66467512	1	42	2	3	2	1
2	2008	1	3	3	NA	1	2	2.5	1	16	1	21469320	1	42	1	3	2	1
1	2011	1	3	NA	3	1	2	2.5	1	5	1	35979989	1	42	2	3	2	1
1	2007	1	1	1	3	4	2	3.5	1	24	1	66131284	1	42	2	4	2	1
1	2011	1	1	2	3	4	2	10	1	22	1	21511597	1	42	1	1	2	1
2	2010	3	3	2	3	1	2	2.1	1	36	1	44725789	NA	43	1	3	2	1
1	2017	3	1	1	NA	3	2	3	0	21	0	33025560	2	43	1	2	2	1
1	2017	3	1	3	3	1	2	3.8	0	20	0	24293627	2	43	2	2	2	1
2	2018	3	1	1	3	3	2	5	0	8	0	67115711	2	43	3	3	2	1
2	2015	3	3	2	3	1	2	5.2	0	44	0	36248873	2	43	1	1	2	1
1	2006	3	3	3	3	1	2	6	0	154	0	32802960	2	43	2	3	2	1
2	2012	3	2	4	2	1	2	6.2	0	81	0	30402772	2	43	4	1	2	1
1	2016	3	1	2	3	2	2	15	0	35	0	32998072	2	43	1	3	2	1
1	2006	3	3	3	3	3	1	2.5	1	106	1	32796347	2	43	1	2	2	1
2	2007	3	1	2	3	3	2	3.5	1	12	1	35689247	2	43	3	4	2	1
2	2014	3	3	3	3	4	2	7	1	34	1	32959062	2	43	3	4	2	1
1	2010	3	1	3	3	1	2	0.3	0	88	0	35890794	1	43	1	1	2	1
1	2017	3	3	2	3	2	2	4.5	1	8	1	33011864	1	43	3	4	2	1
2	2014	2	1	2	3	1	2	3.5	0	54	0	1330752	3	43	2	3	2	1
1	2017	2	1	1	NA	9	0	4	0	17	0	11571166	2	43	2	3	2	1
2	2009	2	1	3	3	2	2	3	1	30	1	41529010	2	43	3	2	2	1
2	2016	2	3	1	3	9	0	6	1	4	1	1396471	2	43	2	3	2	1
2	2008	2	3	4	NA	2	2	20	1	4	1	60645091	2	43	4	3	2	1
1	2010	2	1	NA	2	4	2	2.5	0	101	0	30348972	1	43	4	3	2	1
2	2007	2	3	2	NA	1	2	4.5	0	125	1	11172998	1	43	2	4	2	1
1	2018	2	1	3	3	4	1	5.1	0	10	0	61154564	1	43	2	4	2	1
2	2006	2	3	2	3	1	2	6.5	0	153	0	30252412	1	43	2	3	2	1
1	2011	2	1	3	3	3	3	6.5	0	88	0	75406108	1	43	2	3	2	1
1	2011	2	3	NA	3	9	0	3	1	17	1	44913231	1	43	2	4	2	1
1	2006	2	2	3	3	1	1	3.5	1	19	1	6089861	1	43	1	3	2	1
1	2005	2	1	2	3	1	2	5.2	1	14	1	65892403	1	43	3	2	2	1
1	2004	2	3	2	3	1	2	6.2	1	10	1	65834243	1	43	3	3	2	1
2	2013	2	1	2	3	1	2	7.3	1	49	1	60846733	1	43	1	3	2	1
1	2007	2	3	2	3	1	2	9.2	1	11	1	60279843	1	43	4	3	2	1
2	2010	1	1	NA	2	1	2	0.2	0	105	0	60745368	NA	43	1	1	2	1
1	2008	1	1	3	2	1	2	4.5	1	21	1	35781864	NA	43	3	3	2	1
1	2004	1	1	1	2	3	2	8	1	32	1	43841877	4	43	4	3	2	1
1	2016	1	1	1	3	3	2	1	0	28	0	45739252	4	43	3	1	2	1
2	2006	1	3	3	3	1	2	1.7	0	145	0	21433164	4	43	1	1	2	1
2	2010	1	1	1	1	3	2	2.5	0	94	0	75360067	4	43	1	3	2	1
2	2006	1	3	3	3	2	2	4.8	0	6	0	65998048	4	43	4	3	2	1
1	2017	1	1	4	1	9	0	6	0	14	0	46016457	4	43	3	4	2	1
1	2005	1	3	1	3	3	2	3	1	25	1	57433722	4	43	2	3	2	1
1	2008	1	1	1	2	3	2	3	1	13	1	35743613	4	43	2	4	2	1
1	2015	1	1	1	3	9	0	9.2	1	2	1	45620757	4	43	3	3	2	1
1	2007	1	3	1	NA	1	2	6.5	1	42	1	35652432	3	43	4	3	2	1
2	2011	1	1	1	1	5	2	0.3	0	54	1	36014772	2	43	1	1	2	1
2	2018	1	3	4	3	3	2	0.3	0	9	0	46074634	2	43	1	1	2	1
2	2008	1	3	3	3	3	2	0.8	0	62	0	32840608	2	43	1	1	2	1
1	2005	1	1	1	2	1	2	1	0	156	0	6057149	2	43	3	1	2	1
2	2011	1	3	3	NA	4	2	1.1	0	93	0	44905350	2	43	1	1	2	1
2	2018	1	1	3	3	1	2	1.4	0	7	0	24350679	2	43	1	3	2	1
1	2006	1	1	2	3	1	2	1.5	0	155	0	44033730	2	43	1	1	2	1
1	2005	1	1	3	3	1	2	2	0	160	0	6059633	2	43	1	1	2	1
1	2008	1	1	2	3	3	2	2.2	0	125	0	44475607	2	43	1	2	2	1
1	2004	1	2	2	NA	1	2	2.2	0	172	0	65889891	2	43	1	4	2	1
1	2016	1	3	1	3	3	2	3	0	33	0	45730404	2	43	2	3	2	1
1	2012	1	1	3	3	1	2	3	0	74	0	75480407	2	43	4	3	2	1
2	2014	1	3	2	3	1	2	3	0	38	0	45517065	2	43	1	2	2	1
2	2015	1	3	3	3	4	2	3.2	0	44	0	36254508	2	43	1	3	2	1
1	2007	1	2	2	3	1	2	3.2	0	133	0	28333621	2	43	3	3	2	1
1	2006	1	3	2	3	2	2	3.5	0	154	0	1003561	2	43	1	1	2	1
1	2015	1	3	2	3	4	2	3.6	0	37	0	36257460	2	43	2	3	2	1
1	2013	1	1	1	NA	2	2	4	0	60	0	60886110	2	43	1	3	2	1
2	2009	1	3	3	3	4	2	4.5	0	4	0	30312148	2	43	2	3	2	1
1	2018	1	1	2	3	9	0	4.9	0	4	0	46197157	2	43	1	1	2	1
1	2014	1	1	1	2	5	2	5	0	52	0	36215694	2	43	3	3	2	1
2	2018	1	3	2	3	1	2	5.2	0	10	0	11616577	2	43	3	2	2	1
1	2007	1	3	2	3	1	2	7	0	143	0	44177034	2	43	3	1	2	1
1	2009	1	1	1	NA	9	0	8	0	108	0	30345080	2	43	2	3	2	1
1	2008	1	1	1	3	2	2	8	0	12	1	57582433	2	43	3	4	2	1
2	2005	1	3	3	3	4	2	1.4	1	8	1	43924026	2	43	1	4	2	1
2	2006	1	3	2	3	3	2	2.5	1	40	1	60582430	2	43	4	4	2	1
2	2006	1	3	1	3	1	0	3.4	1	9	1	60273024	2	43	1	1	2	1
1	2005	1	1	1	2	3	2	4	1	17	1	43931798	2	43	2	1	2	1
2	2017	1	3	3	3	1	2	4.5	1	18	1	46010393	2	43	4	3	2	1
2	2008	1	3	3	3	1	2	4.7	1	37	1	75224567	2	43	4	2	2	1
1	2011	1	2	1	NA	1	2	5.5	1	56	1	66463800	2	43	1	3	2	1
1	2017	1	1	1	2	3	2	7	1	20	1	36421439	2	43	2	4	2	1
1	2009	1	3	3	3	3	2	7	1	20	1	32859564	2	43	4	3	2	1
2	2005	1	1	4	3	4	2	8.7	1	10	1	43899043	2	43	4	3	2	1
1	2014	1	1	1	2	4	2	2	1	22	1	45402856	1	43	1	3	2	1
2	2014	1	3	NA	3	3	2	0.3	0	52	0	66738871	1	43	1	1	2	1
2	2018	1	3	3	3	1	2	1.4	0	5	0	24358100	1	43	1	1	2	1
1	2012	1	1	1	3	1	2	3.2	0	78	0	36056588	1	43	1	2	2	1
1	2017	1	3	1	NA	1	2	4.3	0	19	0	36515996	1	43	4	3	2	1
1	2005	1	1	NA	3	1	1	4.5	0	159	0	6062819	1	43	1	3	2	1
1	2015	1	3	2	3	1	2	4.8	0	47	0	30501191	1	43	2	4	2	1
1	2017	1	1	1	3	3	2	7	0	18	0	67026005	1	43	2	3	2	1
2	2007	1	3	3	3	1	2	8	0	21	1	35657224	1	43	1	4	2	1
1	2011	1	1	1	NA	3	1	4.5	1	14	1	57678470	1	43	1	3	2	1
2	2008	1	3	2	3	1	2	5.5	1	47	1	57576210	1	43	2	3	2	1
1	2014	1	1	1	3	1	2	5.9	1	41	1	1316036	1	43	2	3	2	1
2	2013	1	1	3	3	1	2	7	1	23	1	45249498	1	43	4	3	2	1
1	2015	3	1	2	2	2	2	2	0	39	0	32418351	2	44	1	2	2	1
1	2018	3	3	2	NA	9	0	2	1	1	1	21638288	2	44	1	1	2	1
2	2008	3	3	2	3	1	2	1	0	130	0	44358135	4	44	1	1	2	1
1	2008	3	1	1	3	9	0	9	1	17	1	15871165	4	44	2	4	2	1
1	2004	3	3	2	3	2	2	0.3	0	176	0	65896670	2	44	1	1	2	1
1	2012	3	1	2	3	1	2	0.8	0	4	0	36057151	2	44	3	1	2	1
2	2006	3	3	3	3	2	2	0.9	0	144	0	66033727	2	44	1	1	2	1
2	2013	3	3	2	3	3	2	1.6	0	68	0	45299943	2	44	1	2	2	1
1	2014	3	2	2	3	3	2	1.8	0	17	0	36234689	2	44	3	2	2	1
2	2018	3	3	3	NA	1	2	2.7	0	11	0	1465847	2	44	1	3	2	1
2	2011	3	1	2	3	1	2	3	0	95	0	35967111	2	44	1	3	2	1
1	2015	3	3	2	3	2	2	3.4	0	43	0	24199480	2	44	1	3	2	1
2	2018	3	1	3	3	9	0	3.7	0	4	0	36525595	2	44	1	3	2	1
1	2008	3	1	3	NA	3	2	3.8	0	123	0	44465213	2	44	1	1	2	1
2	2012	3	3	3	3	1	2	4.8	0	73	0	24081029	2	44	1	4	2	1
1	2012	3	1	2	1	2	2	6	0	76	0	1249643	2	44	1	3	2	1
2	2006	3	3	NA	3	2	2	2	1	28	1	30255136	2	44	4	3	2	1
1	2005	3	1	1	2	9	0	3	1	12	1	15841432	2	44	1	4	2	1
1	2011	3	1	3	3	4	0	4.2	1	53	1	45022848	2	44	1	4	2	1
1	2005	3	1	3	2	1	2	1	0	164	0	57418757	1	44	2	1	2	1
2	2007	3	3	3	3	2	2	6	1	10	1	66147592	1	44	1	4	2	1
1	2006	2	1	2	NA	1	2	6.5	1	20	1	30261475	4	44	3	4	2	1
2	2013	2	3	4	3	3	2	1.1	0	63	0	60892530	2	44	1	1	2	1
2	2013	2	3	2	3	1	2	4	0	68	0	36119295	2	44	4	2	2	1
1	2014	2	1	2	2	1	2	10	0	59	0	75548854	2	44	3	2	2	1
1	2007	2	1	4	3	9	0	7	1	8	1	35720700	2	44	2	3	2	1
1	2014	2	3	3	3	2	2	18	1	40	1	75560812	2	44	3	2	2	1
1	2013	2	2	2	1	1	2	6	0	67	0	75533544	1	44	1	4	2	1
2	2016	2	3	2	3	1	2	8	0	24	0	61025666	1	44	1	4	2	1
2	2007	2	1	2	3	3	2	0.5	1	8	1	75170115	1	44	4	4	2	1
2	2004	2	3	3	3	1	2	4.2	1	88	1	6025114	1	44	1	3	2	1
2	2011	1	3	3	3	1	3	4	1	11	1	66546023	NA	44	3	3	2	1
2	2017	1	3	1	3	1	2	1.5	0	16	0	24303155	4	44	1	2	2	1
2	2017	1	3	2	3	2	2	1.5	0	16	0	45968629	4	44	1	1	2	1
2	2014	1	1	1	2	3	2	2	0	49	0	17997286	4	44	1	3	2	1
2	2009	1	3	3	3	1	2	2	0	110	0	35842524	4	44	1	1	2	1
2	2011	1	3	3	3	1	2	2.1	0	91	0	35993755	4	44	1	4	2	1
1	2014	1	3	2	3	2	2	2.7	0	56	0	36182109	4	44	4	1	2	1
2	2018	1	3	3	3	4	2	3.8	0	5	0	18116629	4	44	4	4	2	1
1	2013	1	3	1	3	3	2	4	0	68	0	24104764	4	44	2	3	2	1
2	2015	1	3	3	3	2	2	4	0	10	1	57926336	4	44	4	2	2	1
1	2015	1	3	3	3	1	2	5	0	43	0	45588852	4	44	2	2	2	1
1	2017	1	1	4	3	4	2	6	0	12	0	18094678	4	44	3	3	2	1
1	2014	1	1	1	2	9	NA	7	1	13	1	45389965	4	44	3	3	2	1
2	2005	1	3	3	3	1	2	5	0	164	0	43966520	3	44	2	4	2	1
1	2011	1	1	1	2	1	2	9.2	0	61	0	45037891	3	44	1	3	2	1
2	2016	1	3	1	3	3	2	0.2	0	26	0	45798226	2	44	2	3	2	1
2	2009	1	1	1	2	4	2	0.3	0	118	0	57595330	2	44	1	1	2	1
1	2012	1	3	3	3	1	2	0.3	0	76	0	66535727	2	44	1	1	2	1
1	2012	1	3	3	3	1	1	0.7	0	72	0	66569407	2	44	1	1	2	1
2	2017	1	1	1	2	3	2	1	0	11	0	46058002	2	44	2	3	2	1
2	2010	1	1	1	2	1	2	1	0	105	0	44693477	2	44	1	1	2	1
2	2013	1	3	3	3	2	2	1.5	0	65	0	45257149	2	44	1	1	2	1
2	2014	1	1	NA	3	1	2	1.8	0	51	0	6393796	2	44	1	1	2	1
1	2015	1	1	1	2	3	2	2.2	0	44	0	75613742	2	44	1	3	2	1
2	2010	1	2	2	3	1	2	2.5	0	106	0	66347570	2	44	2	3	2	1
2	2018	1	3	3	3	1	2	2.5	0	11	0	18138517	2	44	1	4	2	1
1	2006	1	3	3	3	1	2	3	0	147	0	66025430	2	44	1	1	2	1
1	2017	1	3	4	3	2	2	3.2	0	18	0	15995437	2	44	1	1	2	1
2	2007	1	3	3	3	1	2	3.9	0	142	0	17770451	2	44	3	1	2	1
1	2017	1	3	2	3	4	2	4	0	23	0	45889875	2	44	4	3	2	1
1	2010	1	2	1	2	3	2	4	0	98	0	66420706	2	44	2	2	2	1
1	2009	1	1	2	3	4	2	4.5	0	113	0	44580722	2	44	2	3	2	1
2	2013	1	3	2	3	2	2	4.6	0	60	0	66696448	2	44	1	1	2	1
2	2012	1	1	2	3	2	2	5	0	77	0	66564613	2	44	1	1	2	1
1	2004	1	1	1	2	3	3	5	0	26	1	43741203	2	44	3	2	2	1
1	2007	1	3	1	3	4	2	5.5	0	140	0	44211936	2	44	1	3	2	1
1	2011	1	3	2	3	3	2	5.5	0	43	1	1186861	2	44	3	3	2	1
1	2013	1	1	3	3	1	2	5.5	0	55	0	45275085	2	44	1	3	2	1
1	2015	1	3	4	3	3	2	6	0	37	0	32993890	2	44	3	3	2	1
2	2008	1	3	NA	3	1	2	6.2	0	101	1	35778347	2	44	2	3	2	1
1	2007	1	1	1	3	3	2	7	0	133	0	44311716	2	44	2	2	2	1
2	2006	1	3	3	3	1	2	7	0	54	0	35637380	2	44	3	2	2	1
2	2013	1	1	1	2	3	2	3	1	41	1	24101170	2	44	2	3	2	1
1	2005	1	1	1	2	1	2	3	1	15	1	75071657	2	44	2	2	2	1
2	2016	1	3	4	3	3	2	4	1	12	1	66904847	2	44	4	4	2	1
1	2013	1	1	2	3	9	0	5	1	7	1	36135826	2	44	2	3	2	1
1	2009	1	1	1	3	3	2	5	1	20	1	57611095	2	44	2	3	2	1
1	2009	1	1	1	3	3	2	5	1	54	1	66269901	2	44	2	3	2	1
2	2017	1	3	2	3	3	2	6	1	11	1	45979944	2	44	2	4	2	1
2	2012	1	1	2	NA	9	0	6.7	1	4	1	11368105	2	44	1	4	2	1
2	2014	1	1	2	3	4	2	7.5	1	41	1	45492291	2	44	3	4	2	1
2	2014	1	3	2	3	2	2	7.5	1	13	1	36200831	2	44	3	4	2	1
1	2008	1	1	2	3	1	3	8	1	5	1	35731913	2	44	1	3	2	1
1	2009	1	1	3	3	1	2	9.5	1	16	1	44492442	2	44	4	4	2	1
2	2011	1	1	2	3	1	2	10	1	13	1	75416451	2	44	3	4	2	1
1	2010	1	3	3	3	1	2	10	1	20	1	60722182	2	44	4	4	2	1
2	2008	1	3	4	3	4	2	11	1	49	1	44453483	2	44	3	2	2	1
2	2004	1	3	NA	3	2	3	15	1	6	1	28230124	2	44	2	3	2	1
1	2018	1	1	2	3	2	2	1.5	0	3	0	46243624	1	44	1	1	2	1
2	2011	1	3	2	3	1	2	2	0	87	0	44910516	1	44	2	1	2	1
2	2016	1	3	2	3	1	2	2.5	0	32	0	45896333	1	44	2	4	2	1
2	2013	1	3	4	3	1	2	3.4	0	63	0	6368508	1	44	1	1	2	1
1	2014	1	1	2	3	2	2	4.3	0	3	1	45440212	1	44	1	3	2	1
1	2014	1	3	NA	3	4	2	5	0	46	1	45369921	1	44	3	3	2	1
1	2012	1	2	1	2	3	2	6.5	0	82	0	11365405	1	44	2	3	2	1
1	2006	1	3	1	3	3	2	10.5	0	104	1	44143296	1	44	2	3	2	1
2	2012	1	3	3	3	1	2	4	1	44	1	30420481	1	44	3	4	2	1
2	2005	1	1	1	3	3	2	5.5	1	65	1	65933956	1	44	4	3	2	1
1	2011	1	3	1	3	9	0	6	1	13	1	45114915	1	44	3	3	2	1
2	2011	3	3	3	3	4	2	4.5	1	19	1	32414907	NA	45	3	4	2	1
1	2013	3	1	1	2	3	2	4	1	11	1	66616981	NA	45	3	3	2	1
2	2016	3	3	2	3	9	0	10	1	10	1	36354285	NA	45	3	4	2	1
1	2007	3	1	2	3	2	2	5.5	0	135	0	66113195	4	45	4	3	2	1
2	2004	3	3	4	3	2	1	3	1	95	1	65803336	4	45	2	1	2	1
2	2018	3	1	2	2	1	2	0.3	0	11	0	36512834	2	45	2	3	2	1
2	2016	3	3	3	3	1	2	0.7	0	32	0	15980157	2	45	1	1	2	1
1	2008	3	3	2	3	2	2	0.8	0	129	0	44362915	2	45	1	3	2	1
2	2018	3	3	2	3	2	2	1	0	7	0	67126405	2	45	1	1	2	1
1	2012	3	3	2	3	4	2	1.4	0	83	0	36041028	2	45	1	2	2	1
2	2010	3	3	3	3	1	2	2	0	67	0	32886101	2	45	1	2	2	1
1	2006	3	3	3	3	1	2	2.1	0	146	0	44151638	2	45	1	2	2	1
2	2017	3	3	2	3	4	2	2.4	0	16	0	1460403	2	45	3	3	2	1
2	2011	3	1	2	3	1	2	3	0	59	0	36023431	2	45	1	2	2	1
1	2014	3	3	2	3	1	2	3	0	53	0	45441643	2	45	3	3	2	1
1	2014	3	3	1	3	3	NA	3	0	50	0	30472210	2	45	1	3	2	1
1	2006	3	3	2	3	1	1	4	0	153	0	44096432	2	45	1	3	2	1
1	2017	3	3	2	3	4	2	4	0	20	0	36421743	2	45	4	4	2	1
1	2007	3	3	4	3	2	2	6	0	136	0	1057673	2	45	1	2	2	1
1	2010	3	3	3	3	1	2	6	0	101	0	23974091	2	45	3	4	2	1
1	2012	3	1	1	2	1	2	10	0	82	0	15929431	2	45	2	2	2	1
1	2005	3	1	NA	3	1	2	3	1	20	1	30232142	2	45	2	4	2	1
2	2011	3	3	3	3	9	0	4	1	10	1	35949527	2	45	1	3	2	1
2	2015	3	3	2	3	2	2	6	1	42	1	1362084	2	45	1	4	2	1
1	2006	3	3	3	3	1	2	6	1	23	1	44117101	2	45	4	3	2	1
1	2017	3	1	2	2	9	0	6.7	1	19	1	15988335	2	45	3	2	2	1
1	2015	3	3	2	3	2	2	0.9	0	44	0	36269982	1	45	2	1	2	1
2	2010	3	3	2	3	1	2	4	1	9	1	66440107	1	45	1	3	2	1
2	2008	2	1	2	2	3	2	3.3	1	33	1	41527277	NA	45	3	4	2	1
1	2012	2	3	2	3	3	2	2.5	1	20	1	57768158	4	45	1	1	2	1
2	2008	2	1	3	3	1	2	5	1	9	1	44435125	4	45	2	3	2	1
1	2008	2	1	3	2	1	2	6.5	0	126	0	75219140	4	45	4	3	2	1
2	2006	2	3	2	3	4	2	7	1	23	1	35579375	4	45	3	3	2	1
1	2018	2	1	3	2	4	2	2.2	0	6	0	75827536	2	45	1	2	2	1
2	2016	2	3	4	3	1	2	4.5	0	31	0	75724704	2	45	4	2	2	1
1	2006	2	1	2	2	1	2	6.5	0	142	0	30261799	2	45	1	3	2	1
1	2018	2	3	3	3	4	2	7.2	0	5	0	46271675	2	45	4	4	2	1
2	2004	2	3	2	3	3	2	7.5	1	23	1	75012204	2	45	3	4	2	1
2	2009	2	3	1	3	4	2	28.5	1	24	1	75291729	2	45	1	3	2	1
1	2010	2	1	2	3	4	2	1.5	0	106	0	60726661	1	45	1	2	2	1
1	2004	2	3	3	3	1	2	5	0	168	0	962620	1	45	1	1	2	1
1	2013	2	3	3	3	1	1	6	0	71	0	66599172	1	45	1	2	2	1
2	2008	2	1	2	3	2	2	5	1	56	1	75199158	1	45	4	3	2	1
1	2016	2	3	4	3	2	2	8	1	10	1	75718017	1	45	3	4	2	1
2	2015	1	3	4	3	3	2	1.5	0	42	0	60982778	NA	45	1	1	2	1
1	2012	1	1	2	NA	9	0	5.8	0	80	0	75479442	NA	45	2	3	2	1
1	2005	1	3	NA	3	1	2	2.5	0	163	0	65926719	4	45	1	3	2	1
1	2018	1	1	1	2	3	2	4.9	0	3	0	24371982	4	45	3	3	2	1
1	2018	1	1	1	3	9	0	5	0	3	0	11617449	4	45	1	2	2	1
1	2014	1	1	1	3	5	2	6.1	1	14	1	45373169	4	45	4	3	2	1
1	2016	1	3	3	3	1	0	0.9	0	33	0	6460286	2	45	1	1	2	1
2	2012	1	3	2	3	1	2	1	0	76	0	45092177	2	45	2	1	2	1
2	2017	1	3	2	3	1	2	1.5	0	17	0	36425359	2	45	1	1	2	1
1	2007	1	1	NA	3	1	0	1.6	0	140	0	66077908	2	45	1	1	2	1
1	2012	1	3	NA	3	4	2	2	0	78	0	36056211	2	45	1	1	2	1
1	2006	1	1	1	NA	1	0	2.5	0	154	0	66041724	2	45	1	1	2	1
1	2013	1	1	1	3	3	2	2.6	0	60	0	24127645	2	45	1	3	2	1
1	2015	1	3	1	2	1	3	2.6	0	41	0	75629202	2	45	1	3	2	1
1	2009	1	3	2	NA	3	2	3	0	109	0	44658890	2	45	1	1	2	1
2	2016	1	3	3	3	1	2	3	0	35	0	60992927	2	45	3	3	2	1
1	2007	1	3	4	3	1	2	3	0	141	0	44217313	2	45	1	4	2	1
2	2012	1	1	1	3	3	2	4	0	55	1	45138751	2	45	2	3	2	1
2	2016	1	3	2	3	1	2	4	0	34	0	36330680	2	45	1	4	2	1
1	2015	1	3	3	3	1	2	4	0	46	0	45558614	2	45	1	4	2	1
2	2007	1	1	2	3	1	2	4.1	0	140	0	44242564	2	45	1	1	2	1
1	2013	1	1	1	2	3	2	4.8	0	64	0	45235523	2	45	2	3	2	1
1	2009	1	1	3	3	2	2	5	0	115	0	75270850	2	45	1	2	2	1
1	2007	1	3	2	3	2	2	5	0	133	0	1073300	2	45	2	3	2	1
1	2013	1	3	4	3	1	2	5	0	59	0	36156807	2	45	1	3	2	1
2	2004	1	1	3	3	1	2	5	0	174	0	43831093	2	45	2	2	2	1
2	2005	1	1	NA	3	1	2	5	0	164	0	57425022	2	45	1	4	2	1
2	2012	1	1	3	1	4	2	5.5	0	72	0	11378177	2	45	1	4	2	1
1	2016	1	3	3	2	4	2	5.6	0	32	0	36334860	2	45	3	3	2	1
1	2005	1	3	1	3	1	2	6.8	0	98	1	75043904	2	45	4	4	2	1
1	2008	1	1	2	1	4	1	7	0	108	0	1081892	2	45	1	4	2	1
1	2018	1	1	1	3	3	2	7	0	1	0	46210204	2	45	2	1	2	1
1	2012	1	1	4	2	2	2	7	0	76	0	36070158	2	45	4	3	2	1
1	2018	1	1	1	NA	3	2	8	0	11	0	6551796	2	45	2	3	2	1
1	2018	1	1	4	3	9	0	9	0	10	0	28554304	2	45	1	4	2	1
1	2009	1	1	2	3	4	2	12	0	115	0	1122917	2	45	1	4	2	1
2	2011	1	3	3	3	2	2	20.5	0	6	0	32905685	2	45	4	3	2	1
1	2014	1	3	2	3	4	2	1	1	52	1	66685548	2	45	4	1	2	1
1	2011	1	3	2	3	9	0	2	1	15	1	35996936	2	45	1	3	2	1
1	2008	1	1	1	NA	3	2	3	1	43	1	75207452	2	45	1	1	2	1
1	2011	1	1	3	3	1	2	3.1	1	52	1	21524450	2	45	4	2	2	1
1	2007	1	3	4	3	2	1	3.5	1	11	1	44302571	2	45	2	3	2	1
1	2005	1	3	1	3	2	2	3.5	1	67	1	65898053	2	45	2	3	2	1
2	2015	1	2	2	3	1	0	4	1	19	1	45650361	2	45	2	3	2	1
1	2017	1	1	1	2	9	0	4	1	4	1	21624934	2	45	3	2	2	1
2	2005	1	1	1	2	2	2	4	1	15	1	75072630	2	45	4	4	2	1
2	2014	1	3	3	3	3	2	4.5	1	10	1	24144417	2	45	4	4	2	1
2	2015	1	3	4	3	9	0	5	1	9	1	45530296	2	45	1	3	2	1
1	2013	1	1	1	3	4	2	5	1	21	1	24088636	2	45	4	3	2	1
2	2004	1	3	2	3	2	2	5	1	13	1	35464279	2	45	4	4	2	1
2	2008	1	3	2	NA	9	0	5.3	1	3	1	1095917	2	45	1	4	2	1
1	2014	1	3	1	3	1	2	5.5	1	22	1	45487242	2	45	3	3	2	1
1	2010	1	3	3	3	1	2	5.5	1	12	1	35936577	2	45	3	4	2	1
1	2012	1	1	1	3	2	2	6.6	1	23	1	1267394	2	45	2	3	2	1
1	2008	1	3	1	3	3	2	7	1	17	1	44370244	2	45	4	4	2	1
1	2010	1	1	2	3	2	2	8	1	49	1	6255626	2	45	3	4	2	1
1	2009	1	3	2	3	2	2	10	1	39	1	44572938	2	45	1	3	2	1
1	2010	1	3	2	3	1	1	12	1	20	1	44701768	2	45	2	4	2	1
2	2009	1	3	4	NA	9	0	14	1	8	1	44619138	2	45	2	1	2	1
1	2016	1	1	NA	NA	1	2	1.5	0	26	0	1429981	1	45	2	3	2	1
1	2017	1	1	1	3	9	0	8	0	23	0	24278484	1	45	3	3	2	1
1	2012	1	1	1	2	1	1	1.8	0	78	0	36044956	1	45	1	1	2	1
2	2006	1	3	2	3	2	2	2.2	0	149	0	66001154	1	45	1	2	2	1
2	2016	1	3	3	3	1	2	2.5	0	26	0	24269461	1	45	3	1	2	1
1	2015	1	3	NA	3	1	2	3	0	5	0	21576694	1	45	1	3	2	1
1	2014	1	3	1	NA	3	2	3.1	0	57	0	57849819	1	45	1	3	2	1
1	2016	1	1	1	NA	3	2	6	0	32	0	11552361	1	45	2	3	2	1
2	2004	1	1	1	3	3	2	6.5	0	169	0	43792261	1	45	4	3	2	1
1	2006	1	1	NA	2	4	2	13.5	0	151	0	35628692	1	45	3	3	2	1
1	2009	1	1	4	3	3	2	1.1	1	11	1	44544938	1	45	3	3	2	1
1	2015	1	3	1	3	1	2	5.5	1	31	1	66757837	1	45	2	3	2	1
1	2011	1	1	1	3	9	0	6.9	1	4	1	36034751	1	45	2	1	2	1
1	2016	1	3	3	3	1	0	7	1	1	1	75703531	1	45	1	4	2	1
2	2008	3	3	3	3	3	1	3	0	125	0	44441880	NA	46	1	2	2	1
2	2007	3	1	3	3	1	2	6	0	26	1	66106067	4	46	3	3	2	1
1	2008	3	3	4	3	1	2	7	0	12	0	30335188	4	46	3	3	2	1
1	2013	3	1	4	3	2	2	11	1	37	1	30423837	4	46	2	3	2	1
2	2009	3	3	3	3	1	2	1	0	109	0	44679803	2	46	1	1	2	1
2	2012	3	1	3	3	1	2	1.1	0	80	0	66527782	2	46	1	1	2	1
1	2006	3	3	NA	3	4	2	1.5	0	145	0	15854653	2	46	1	3	2	1
1	2011	3	1	1	NA	9	0	1.6	0	2	0	75422307	2	46	1	3	2	1
2	2016	3	1	NA	NA	1	0	2	0	28	0	33007387	2	46	1	1	2	1
1	2013	3	1	2	2	2	2	2	0	66	0	30431554	2	46	1	3	2	1
2	2010	3	3	3	3	1	2	2	0	13	1	44736630	2	46	1	2	2	1
1	2006	3	1	1	2	3	2	2.2	0	147	0	44106251	2	46	1	1	2	1
1	2018	3	1	2	3	2	2	2.5	0	6	0	1487421	2	46	1	2	2	1
2	2007	3	3	2	3	1	2	3.6	0	92	1	66109517	2	46	4	3	2	1
1	2012	3	1	3	2	1	2	4.5	0	74	0	45256744	2	46	4	1	2	1
1	2006	3	3	3	3	1	2	4.5	0	29	0	35602125	2	46	3	4	2	1
1	2011	3	3	2	3	1	2	7	0	93	0	24005952	2	46	2	3	2	1
1	2005	3	3	3	3	1	2	1.5	1	42	1	986220	2	46	3	4	2	1
1	2007	3	1	2	3	1	2	2.5	1	11	1	30287526	2	46	2	3	2	1
1	2004	3	3	2	3	1	1	3	1	11	1	43767472	2	46	1	4	2	1
2	2009	3	3	NA	3	4	2	4.5	1	96	1	23918256	2	46	4	3	2	1
1	2005	3	1	1	2	3	2	4.5	1	26	1	43915697	2	46	4	3	2	1
1	2007	3	1	2	2	1	2	4.5	1	3	1	44214591	2	46	2	4	2	1
1	2005	3	3	3	3	1	2	5.5	1	43	1	65985049	2	46	3	4	2	1
1	2005	3	1	3	3	1	2	7	1	37	1	968036	2	46	2	4	2	1
1	2014	3	1	4	3	4	2	8	1	1	1	28463323	2	46	4	3	2	1
2	2008	3	1	2	3	2	2	8	1	17	1	35779913	2	46	4	4	2	1
2	2014	3	3	2	3	9	0	9.7	1	18	1	1341504	2	46	1	4	2	1
1	2006	3	1	2	3	1	1	11	1	7	1	32807088	2	46	2	4	2	1
2	2004	3	3	3	3	3	2	0.6	0	167	0	32774056	1	46	1	1	2	1
1	2008	3	3	3	3	1	2	7.6	0	32	1	1107498	1	46	4	3	2	1
1	2005	3	1	1	3	3	1	8	0	10	1	15838692	1	46	2	4	2	1
1	2016	3	3	2	3	1	3	34	0	29	0	66919282	1	46	1	1	2	1
2	2008	2	1	3	NA	1	2	2	0	126	0	60677757	4	46	1	3	2	1
1	2014	2	3	2	3	1	2	6	1	25	1	45351116	4	46	3	3	2	1
1	2005	2	1	NA	NA	1	2	12.5	1	103	1	11096508	4	46	3	3	2	1
1	2015	2	1	NA	3	1	2	1.3	0	40	0	1379027	2	46	1	2	2	1
2	2004	2	3	2	3	2	2	1.4	0	175	0	43752321	2	46	1	1	2	1
2	2008	2	3	1	3	2	2	1.5	0	127	0	66186846	2	46	1	1	2	1
2	2015	2	3	1	3	2	2	2	0	36	0	75667707	2	46	1	2	2	1
2	2006	2	3	2	3	2	2	3	0	145	0	30268481	2	46	1	3	2	1
2	2006	2	1	3	3	1	2	4	0	149	0	75156987	2	46	3	2	2	1
1	2012	2	1	3	3	1	2	4.2	0	83	0	30402911	2	46	2	3	2	1
1	2008	2	1	2	1	1	2	0.2	0	128	0	60639382	1	46	1	1	2	1
2	2009	2	3	2	3	2	2	2.2	0	111	0	66312115	1	46	1	2	2	1
1	2010	2	3	3	3	1	2	8	0	13	1	57659239	1	46	4	3	2	1
2	2013	2	1	3	NA	9	0	2.8	1	18	1	6354673	1	46	2	2	2	1
1	2011	2	3	2	3	1	1	4	1	10	1	11328764	1	46	2	4	2	1
2	2010	2	2	2	3	2	2	4.5	1	17	1	60719305	1	46	2	3	2	1
1	2013	2	3	3	3	1	2	4.5	1	10	1	75533699	1	46	2	3	2	1
2	2009	2	3	4	3	1	2	4.5	1	84	1	66334026	1	46	3	3	2	1
2	2008	2	3	2	3	3	2	6.2	1	30	1	44484825	1	46	3	3	2	1
1	2006	2	1	4	3	2	2	7	1	27	1	60273741	1	46	1	3	2	1
1	2011	2	3	1	3	2	2	15	1	6	1	1224118	1	46	4	3	2	1
1	2017	1	1	1	NA	3	2	5	0	18	0	11567440	NA	46	3	3	2	1
1	2013	1	2	2	NA	9	0	2.5	1	8	1	21561811	NA	46	1	1	2	1
1	2005	1	1	1	3	9	0	2.5	1	8	1	11112588	NA	46	1	3	2	1
1	2009	1	1	1	2	1	2	2.5	1	11	1	60668140	NA	46	3	3	2	1
2	2005	1	3	2	3	3	2	4	1	26	1	66078195	NA	46	1	4	2	1
2	2012	1	1	3	3	1	2	5	1	16	1	11372274	NA	46	3	3	2	1
1	2018	1	1	1	3	2	2	3	0	10	0	11619300	4	46	1	3	2	1
1	2016	1	1	1	2	9	0	3	1	18	1	45866903	4	46	4	3	2	1
1	2011	1	1	NA	3	1	2	3.6	1	11	1	75406863	4	46	4	4	2	1
1	2013	1	1	1	3	3	2	3.5	0	23	1	45205148	4	46	2	3	2	1
1	2018	1	1	1	3	3	2	3.9	0	10	0	6535236	4	46	3	3	2	1
2	2004	1	3	2	3	1	2	1.1	1	54	1	65833868	4	46	1	1	2	1
2	2007	1	1	2	3	3	2	3	1	23	1	44247203	4	46	4	3	2	1
2	2012	1	3	4	3	1	1	4	1	11	1	57776973	4	46	1	3	2	1
2	2005	1	1	1	3	3	2	6	1	26	1	65870929	4	46	3	4	2	1
1	2005	1	3	2	3	1	2	12	1	20	1	35577108	4	46	3	4	2	1
2	2012	1	1	2	3	3	2	1	0	80	0	36054930	2	46	1	1	2	1
2	2015	1	3	3	3	1	2	1.1	0	41	0	36293327	2	46	1	1	2	1
2	2015	1	1	1	2	9	0	1.2	0	46	0	45543926	2	46	1	2	2	1
1	2004	1	3	2	3	1	2	1.2	0	168	0	11056034	2	46	1	1	2	1
1	2009	1	3	2	3	2	2	2.5	0	106	0	44510651	2	46	1	2	2	1
2	2005	1	3	3	3	1	2	2.5	0	156	0	35580860	2	46	1	3	2	1
1	2018	1	3	3	3	1	2	2.5	0	4	0	11614998	2	46	1	2	2	1
2	2017	1	3	3	3	1	2	2.6	0	16	0	46046777	2	46	1	3	2	1
1	2011	1	3	3	3	4	2	2.9	0	84	0	44979011	2	46	2	1	2	1
1	2008	1	1	1	2	5	2	3	0	121	0	60667857	2	46	2	4	2	1
1	2017	1	3	1	3	3	2	3	0	21	0	58000230	2	46	1	1	2	1
1	2007	1	1	1	2	3	2	3.5	0	122	0	44376435	2	46	1	3	2	1
1	2006	1	1	1	3	3	2	4	0	82	1	11136004	2	46	1	4	2	1
2	2009	1	3	3	3	3	2	4	0	102	0	35844199	2	46	2	1	2	1
1	2009	1	1	1	2	3	2	4.1	0	85	1	44503621	2	46	2	4	2	1
1	2008	1	1	1	3	3	2	4.6	0	126	0	57561954	2	46	1	4	2	1
1	2018	1	1	1	NA	9	0	4.8	0	6	0	11612831	2	46	1	4	2	1
1	2007	1	1	NA	NA	1	0	5.5	0	2	1	11168330	2	46	1	3	2	1
1	2013	1	1	1	3	3	2	5.9	0	60	0	66677015	2	46	2	3	2	1
2	2010	1	3	1	3	1	2	7.5	0	99	0	66542866	2	46	1	3	2	1
1	2014	1	3	3	3	1	2	8	0	58	0	66695209	2	46	1	1	2	1
2	2011	1	1	1	3	3	2	2	1	28	1	21527737	2	46	2	3	2	1
2	2007	1	1	1	3	3	2	2.2	1	113	1	23824122	2	46	1	1	2	1
2	2007	1	2	3	2	1	2	2.5	1	62	1	1061433	2	46	2	4	2	1
1	2012	1	1	1	1	9	0	3	1	9	1	45041376	2	46	2	3	2	1
1	2009	1	3	3	3	3	2	3	1	52	1	1118158	2	46	1	2	2	1
2	2007	1	1	2	3	1	2	3	1	28	1	66080516	2	46	4	3	2	1
1	2011	1	3	2	3	2	1	3.1	1	27	1	36017170	2	46	2	3	2	1
1	2006	1	1	1	3	4	2	3.4	1	38	1	35624793	2	46	3	2	2	1
2	2015	1	1	2	3	1	2	3.6	1	15	1	36273082	2	46	3	2	2	1
2	2014	1	3	2	3	1	2	4.2	1	42	1	30471537	2	46	3	4	2	1
2	2004	1	1	3	3	9	0	5	1	37	1	23727839	2	46	1	1	2	1
2	2009	1	1	1	2	9	0	5	1	42	1	11258820	2	46	2	3	2	1
1	2016	1	3	3	3	1	2	5	1	24	1	66922617	2	46	4	4	2	1
1	2017	1	3	2	3	9	0	5.5	1	8	1	6511614	2	46	1	3	2	1
1	2011	1	3	3	3	1	2	6.5	1	18	1	35997846	2	46	3	3	2	1
1	2014	1	3	1	3	9	0	7	1	30	1	24169664	2	46	2	3	2	1
2	2012	1	1	2	3	2	2	7	1	35	1	66533702	2	46	2	4	2	1
2	2012	1	1	NA	3	2	2	7	1	33	1	6395148	2	46	2	4	2	1
2	2017	1	1	1	3	9	0	10	1	16	1	45967904	2	46	3	3	2	1
1	2004	1	2	1	2	3	2	10	1	26	1	11056889	2	46	1	4	2	1
1	2016	1	3	NA	3	1	2	10	1	8	1	36369875	2	46	4	4	2	1
1	2007	1	3	3	3	3	2	10.5	1	9	1	44196694	2	46	4	4	2	1
1	2006	1	1	2	3	4	2	12.5	1	43	1	35628244	2	46	4	3	2	1
1	2016	1	3	1	NA	2	2	13	1	13	1	75716512	2	46	4	3	2	1
2	2017	1	3	NA	3	2	2	1.2	0	14	0	36456880	1	46	4	4	2	1
1	2017	1	3	NA	3	2	2	1.4	0	21	0	61055865	1	46	1	1	2	1
1	2012	1	1	1	2	3	2	2.3	0	33	1	11388769	1	46	1	3	2	1
2	2011	1	3	1	3	3	2	3	0	91	0	44905410	1	46	1	3	2	1
1	2009	1	1	1	1	3	2	3.5	0	115	0	1129628	1	46	1	4	2	1
1	2012	1	1	1	2	3	2	3.8	0	78	0	1256206	1	46	2	3	2	1
1	2018	1	1	3	3	1	2	5.2	0	7	0	67082562	1	46	2	4	2	1
2	2014	1	3	1	3	1	2	6	0	7	0	36229509	1	46	1	3	2	1
1	2010	1	1	3	3	1	2	6.5	0	104	0	75360296	1	46	3	3	2	1
1	2018	1	1	1	2	9	0	7	0	10	0	61114549	1	46	2	3	2	1
1	2012	1	1	2	2	2	2	3.7	1	23	1	6310186	1	46	2	2	2	1
2	2016	1	1	1	NA	9	0	4	1	11	1	6453112	1	46	2	3	2	1
1	2014	1	1	1	2	3	2	4	1	39	1	6401017	1	46	3	3	2	1
1	2008	1	3	NA	3	4	2	4.5	1	18	1	35769817	1	46	3	3	2	1
2	2016	1	1	3	3	1	0	5	1	20	1	45863886	1	46	1	4	2	1
1	2010	1	1	1	3	9	0	5	1	10	1	60749347	1	46	2	3	2	1
2	2012	1	3	1	3	9	0	5.1	1	7	1	66548082	1	46	2	3	2	1
2	2014	1	1	2	3	2	2	8.5	1	11	1	60904097	1	46	3	4	2	1
1	2015	3	3	1	3	9	0	1.5	1	23	1	45685521	2	47	2	3	2	1
1	2015	3	1	1	2	9	0	3.5	1	12	1	21588435	1	47	3	3	2	1
2	2006	3	3	3	3	1	2	10.5	1	6	1	44053603	4	47	4	4	2	1
2	2018	3	3	NA	3	1	2	2.5	0	7	0	67199171	4	47	1	1	2	1
2	2017	3	3	2	3	1	2	3.1	0	21	0	36445514	4	47	1	4	2	1
1	2011	3	1	2	3	2	2	2	1	60	1	32900877	4	47	4	4	2	1
1	2017	3	3	4	NA	2	2	0.6	0	21	0	30540494	2	47	1	1	2	1
1	2012	3	3	1	3	1	2	1.5	0	80	0	45033622	2	47	3	1	2	1
2	2009	3	2	1	3	9	0	2	0	108	0	75316129	2	47	1	2	2	1
2	2017	3	1	2	3	1	2	2	0	17	0	36393503	2	47	4	3	2	1
2	2015	3	1	3	3	1	2	2	0	42	0	45660864	2	47	3	1	2	1
2	2009	3	3	2	3	1	2	2.5	0	69	0	35806597	2	47	1	2	2	1
1	2017	3	3	1	3	9	0	3	0	13	0	15997134	2	47	1	3	2	1
1	2013	3	1	1	1	1	2	3	0	69	0	1277908	2	47	1	2	2	1
1	2008	3	1	1	2	1	2	3	0	129	0	35745375	2	47	1	2	2	1
2	2007	3	3	3	3	2	2	3.5	0	140	0	35687434	2	47	4	3	2	1
1	2009	3	1	NA	3	1	2	4.5	0	112	0	1136994	2	47	4	2	2	1
2	2015	3	1	2	3	9	0	5	0	36	0	32993005	2	47	1	3	2	1
1	2004	3	1	3	2	1	2	5	0	174	0	43882835	2	47	1	4	2	1
2	2017	3	3	2	3	2	2	8.3	0	21	0	1442851	2	47	1	3	2	1
1	2018	3	3	1	3	4	2	9.1	0	4	0	46132241	2	47	2	3	2	1
2	2018	3	3	4	3	4	2	9.5	0	2	0	46272866	2	47	1	3	2	1
1	2005	3	1	1	2	4	2	4	1	74	1	65960936	2	47	1	4	2	1
2	2009	3	1	3	2	1	NA	5.1	1	35	1	44553117	2	47	1	3	2	1
1	2017	3	3	3	3	1	2	8	1	12	1	36462356	2	47	4	3	2	1
1	2018	3	1	1	NA	3	2	1.8	0	10	0	1487715	1	47	2	3	2	1
2	2006	3	1	3	3	1	2	2	0	153	0	1005067	1	47	3	3	2	1
1	2009	3	2	1	2	2	2	3.5	0	106	0	44569433	1	47	1	4	2	1
1	2010	3	1	1	1	2	2	4.8	0	102	0	1175483	1	47	2	4	2	1
1	2011	3	1	3	2	1	2	6	1	10	1	28412547	1	47	3	3	2	1
1	2010	2	1	2	3	1	2	2	0	79	1	44759794	NA	47	2	3	2	1
2	2006	2	1	1	2	3	2	3.5	0	148	0	66006684	NA	47	3	3	2	1
1	2013	2	1	3	NA	1	0	6.8	1	5	1	75533501	NA	47	1	4	2	1
2	2006	2	3	2	3	1	2	2	1	36	1	35599560	4	47	2	4	2	1
2	2013	2	1	3	3	1	2	5.5	0	62	0	6346829	4	47	1	1	2	1
2	2007	2	3	NA	2	1	2	1	0	132	0	75184490	2	47	1	1	2	1
1	2011	2	3	3	3	1	2	2	0	89	0	35985328	2	47	1	1	2	1
2	2005	2	2	3	NA	4	2	2.5	0	162	0	43928937	2	47	1	1	2	1
1	2014	2	3	3	3	1	2	2.6	0	49	0	36218200	2	47	4	3	2	1
1	2007	2	1	2	3	1	2	4	0	133	0	35724466	2	47	1	1	2	1
1	2007	2	1	2	3	2	2	5	0	139	0	75167824	2	47	2	3	2	1
2	2004	2	1	NA	3	2	2	5	0	171	0	65811928	2	47	2	3	2	1
1	2017	2	1	1	1	1	2	6	0	23	0	18056674	2	47	3	3	2	1
1	2014	2	1	4	3	4	2	7	0	54	0	75591004	2	47	1	3	2	1
2	2013	2	3	3	3	2	2	13	0	67	0	41534521	2	47	4	1	2	1
1	2017	2	1	1	3	3	2	3	1	5	1	11586519	2	47	4	3	2	1
1	2012	2	1	2	3	4	2	4.8	1	26	1	57758999	2	47	3	3	2	1
1	2005	2	1	2	3	1	2	5	1	5	1	43816041	2	47	3	3	2	1
1	2005	2	1	3	1	1	2	8	1	45	1	75062996	2	47	1	2	2	1
1	2016	2	3	2	3	1	2	3	0	27	0	36374702	1	47	1	1	2	1
1	2012	2	2	3	2	1	2	5.6	0	82	0	36091478	1	47	2	3	2	1
2	2006	2	3	2	3	1	1	2.5	1	20	1	75107860	1	47	1	2	2	1
1	2017	2	1	3	NA	9	0	4.5	1	7	1	61061418	1	47	1	2	2	1
1	2006	2	3	3	3	1	2	6	1	33	1	35642757	1	47	4	4	2	1
2	2014	1	3	2	3	2	2	1	0	53	0	45466706	NA	47	1	3	2	1
1	2013	1	1	1	NA	3	2	1.4	1	10	1	66659162	NA	47	3	3	2	1
2	2011	1	1	2	3	4	2	3	0	95	0	23997763	4	47	2	4	2	1
1	2005	1	1	1	3	9	0	4	1	7	1	43899166	4	47	1	4	2	1
2	2008	1	3	NA	3	4	2	7.5	0	32	1	23866515	4	47	2	4	2	1
2	2006	1	1	1	3	4	2	9	0	145	0	44132316	4	47	3	4	2	1
1	2013	1	1	1	3	9	0	0.7	1	6	1	28432064	4	47	2	3	2	1
2	2004	1	3	2	3	1	2	3	1	78	1	43752348	4	47	3	2	2	1
2	2005	1	1	2	3	4	2	6	1	150	1	43844432	4	47	2	3	2	1
1	2013	1	3	4	2	4	2	7	1	30	1	57807938	4	47	1	3	2	1
2	2004	1	1	1	2	3	2	4.5	1	34	1	65872402	3	47	1	2	2	1
1	2014	1	1	1	2	3	1	0.4	0	58	0	57865516	2	47	1	1	2	1
1	2006	1	1	1	2	3	2	1.2	0	148	0	57475916	2	47	1	2	2	1
1	2009	1	1	1	1	3	2	1.2	0	117	0	66252373	2	47	1	1	2	1
1	2010	1	1	2	3	1	2	1.5	0	80	0	44762391	2	47	1	2	2	1
1	2006	1	3	2	NA	2	2	1.6	0	146	0	35639233	2	47	1	1	2	1
1	2015	1	1	1	3	2	2	2	0	44	0	57890962	2	47	2	3	2	1
1	2010	1	3	2	3	1	2	2	0	101	0	35913160	2	47	3	2	2	1
1	2009	1	1	3	2	3	2	2.2	0	119	0	35812985	2	47	3	2	2	1
1	2015	1	1	1	3	3	2	2.5	0	23	0	30483296	2	47	2	3	2	1
2	2008	1	3	3	NA	1	2	2.6	0	127	0	57548220	2	47	2	2	2	1
1	2006	1	1	2	3	1	1	3	0	145	0	35642160	2	47	1	2	2	1
1	2005	1	3	1	3	3	2	3	0	162	0	75069670	2	47	3	3	2	1
1	2004	1	1	2	3	1	2	3	0	173	0	65869360	2	47	2	3	2	1
2	2013	1	3	2	3	1	2	3.4	0	66	0	36116295	2	47	2	3	2	1
1	2005	1	1	1	2	3	2	3.5	0	162	0	6040666	2	47	1	1	2	1
1	2012	1	3	3	3	1	2	3.6	0	74	0	1244361	2	47	4	1	2	1
2	2015	1	2	1	NA	4	2	4	0	43	0	11475392	2	47	1	3	2	1
1	2010	1	3	2	3	2	2	4	0	96	0	23997079	2	47	1	3	2	1
1	2010	1	1	1	3	3	2	4.5	0	101	0	75392825	2	47	1	3	2	1
1	2010	1	1	1	3	2	2	4.9	0	92	0	1185325	2	47	3	3	2	1
1	2016	1	1	3	2	1	2	5	0	31	0	36379394	2	47	4	4	2	1
1	2011	1	3	3	3	1	1	6	0	64	0	35960868	2	47	2	3	2	1
2	2011	1	3	3	3	1	2	6	0	90	0	36019507	2	47	1	2	2	1
1	2018	1	1	1	2	3	2	8	0	8	0	24352965	2	47	4	3	2	1
2	2008	1	1	NA	3	3	2	8	0	11	1	60666642	2	47	4	4	2	1
2	2018	1	3	2	3	1	2	8.3	0	11	0	1491182	2	47	3	4	2	1
1	2009	1	1	2	3	4	2	19	0	102	0	23938466	2	47	4	3	2	1
1	2011	1	1	1	NA	9	0	1	1	4	1	57682533	2	47	3	3	2	1
1	2016	1	1	1	1	1	0	1.5	1	12	1	57938021	2	47	2	1	2	1
2	2010	1	1	1	3	4	2	1.5	1	22	1	60740834	2	47	1	4	2	1
1	2013	1	1	1	3	3	2	1.5	1	26	1	60842400	2	47	1	3	2	1
1	2012	1	3	4	3	9	0	1.6	1	5	1	45124741	2	47	1	1	2	1
1	2004	1	1	1	3	5	1	1.9	1	29	1	60571000	2	47	1	2	2	1
1	2013	1	3	2	3	1	2	1.9	1	41	1	66709089	2	47	3	4	2	1
2	2004	1	3	1	3	1	2	2	1	12	1	937389	2	47	2	3	2	1
2	2005	1	3	2	3	4	2	2.3	1	58	1	65984335	2	47	4	4	2	1
1	2007	1	1	2	3	3	1	3.5	1	14	1	1046660	2	47	2	3	2	1
1	2005	1	1	3	3	2	2	3.5	1	9	1	65892448	2	47	3	2	2	1
1	2004	1	1	1	3	3	2	3.6	1	11	1	15833934	2	47	4	4	2	1
1	2017	1	1	1	3	9	0	4	1	5	1	6516862	2	47	2	3	2	1
2	2017	1	3	1	3	9	0	5	1	13	1	45968762	2	47	3	3	2	1
1	2013	1	1	1	3	9	0	5	1	6	1	36121656	2	47	2	3	2	1
2	2012	1	1	1	2	9	0	5	1	4	1	45062334	2	47	1	3	2	1
1	2004	1	1	NA	3	1	1	5	1	13	1	6032458	2	47	2	3	2	1
1	2012	1	1	1	3	4	2	5	1	53	1	24070450	2	47	3	3	2	1
1	2004	1	1	1	3	3	2	5	1	34	1	17681540	2	47	1	3	2	1
1	2010	1	3	2	3	2	2	5	1	73	1	75334374	2	47	2	1	2	1
2	2005	1	1	2	3	2	2	5.5	1	13	1	35543169	2	47	2	3	2	1
1	2011	1	1	1	2	4	2	5.7	1	46	1	44896674	2	47	3	3	2	1
2	2006	1	1	2	2	4	2	6.5	1	9	1	1003555	2	47	4	3	2	1
1	2004	1	3	1	3	4	2	7	1	39	1	60246822	2	47	3	4	2	1
2	2008	1	3	3	3	2	2	7	1	92	1	1070861	2	47	3	3	2	1
1	2008	1	1	1	3	1	2	7	1	41	1	32849739	2	47	4	2	2	1
1	2006	1	3	3	3	4	2	8	1	14	1	35611094	2	47	4	3	2	1
1	2012	1	1	NA	3	1	2	8.9	1	56	1	36125042	2	47	1	4	2	1
1	2014	1	2	1	NA	9	0	9	1	36	1	45454894	2	47	2	3	2	1
2	2016	1	3	3	3	4	2	9	1	28	1	18037623	2	47	4	4	2	1
1	2006	1	2	2	3	3	2	9.5	1	12	1	21434875	2	47	4	4	2	1
1	2011	1	3	1	3	1	2	9.5	1	26	1	17893860	2	47	3	3	2	1
1	2007	1	1	1	3	3	1	11	1	5	1	44248286	2	47	3	3	2	1
1	2006	1	1	1	2	1	2	0.8	0	144	0	32812664	1	47	1	1	2	1
1	2005	1	1	1	2	3	2	1.1	0	167	0	35519182	1	47	2	1	2	1
2	2006	1	3	2	3	1	1	2.5	0	149	0	35620605	1	47	1	1	2	1
1	2015	1	3	2	3	2	2	2.5	0	9	0	1375225	1	47	1	3	2	1
1	2017	1	1	1	NA	3	2	3.5	0	15	0	67058089	1	47	4	3	2	1
1	2006	1	1	1	2	3	2	5	0	149	0	6104657	1	47	3	3	2	1
1	2009	1	1	1	3	1	2	5	0	89	0	21498623	1	47	1	1	2	1
1	2014	1	1	1	2	3	2	6.5	0	51	0	45457532	1	47	1	1	2	1
2	2018	1	3	4	3	2	2	7.5	0	10	0	46239702	1	47	4	3	2	1
2	2018	1	1	3	2	2	2	11	0	2	0	36567531	1	47	4	4	2	1
1	2008	1	1	1	NA	9	0	0.3	1	29	1	1082429	1	47	1	1	2	1
1	2017	1	3	NA	NA	9	0	3	1	2	1	24303848	1	47	1	3	2	1
1	2005	1	1	1	2	3	2	3	1	69	1	66261395	1	47	2	2	2	1
1	2007	1	2	1	3	3	2	3	1	8	1	60288143	1	47	2	3	2	1
1	2006	1	3	3	3	1	2	5	1	14	1	6099371	1	47	3	4	2	1
1	2016	1	1	1	3	9	0	5.3	1	20	1	11552205	1	47	2	4	2	1
1	2014	1	2	1	3	1	2	8.4	1	44	1	6404278	1	47	3	4	2	1
1	2009	1	1	NA	3	2	2	9	1	16	1	35820842	1	47	2	4	2	1
1	2012	1	1	1	2	3	2	10	1	71	1	45232922	1	47	2	3	2	1
2	2004	1	2	2	3	2	2	11	1	14	1	65809794	1	47	4	3	2	1
1	2010	1	3	1	3	1	2	23.6	1	23	1	32876132	1	47	3	3	2	1
2	2011	3	3	2	3	1	2	1.5	0	26	1	21516120	4	48	1	3	2	1
1	2012	3	1	4	2	3	2	6.3	0	16	1	60836426	NA	48	4	4	2	1
1	2016	3	1	3	3	1	2	4	0	7	0	36338946	4	48	3	4	2	1
1	2008	3	3	4	3	1	2	5	0	122	0	23912798	4	48	1	3	2	1
1	2009	3	3	3	3	1	2	2.5	1	37	1	66243113	4	48	3	4	2	1
2	2010	3	1	2	3	9	0	10.3	1	23	1	60726655	4	48	1	4	2	1
1	2009	3	1	2	2	2	2	0.2	0	111	0	44617007	2	48	1	2	2	1
2	2017	3	3	3	3	2	2	1.2	0	13	0	36482291	2	48	1	1	2	1
1	2011	3	3	3	3	1	2	1.2	0	85	0	66482700	2	48	1	1	2	1
2	2011	3	1	1	3	3	2	1.8	0	82	0	66493352	2	48	2	2	2	1
1	2006	3	1	3	3	1	1	2	0	148	0	23798451	2	48	1	1	2	1
1	2015	3	3	3	3	1	2	2	0	42	0	30491841	2	48	1	4	2	1
2	2018	3	1	3	2	1	2	2.3	0	3	0	36531500	2	48	1	1	2	1
1	2007	3	1	3	3	1	2	2.5	0	143	0	35658861	2	48	1	1	2	1
1	2012	3	1	3	3	1	2	3	0	81	0	32918243	2	48	1	2	2	1
1	2008	3	3	3	3	1	2	3.2	0	110	0	44450345	2	48	4	3	2	1
2	2018	3	3	2	3	4	2	5	0	6	0	46253786	2	48	3	4	2	1
1	2011	3	1	3	2	1	2	5	0	89	0	35993072	2	48	2	4	2	1
1	2009	3	1	2	2	4	2	5.6	0	115	0	66252799	2	48	1	4	2	1
2	2007	3	3	3	3	9	0	6	0	136	0	66086030	2	48	1	4	2	1
2	2013	3	3	2	3	1	2	6.5	0	71	0	36094281	2	48	4	4	2	1
2	2017	3	3	3	3	1	2	7.4	0	12	0	36460099	2	48	3	3	2	1
1	2011	3	2	4	3	4	2	14	0	89	0	66493282	2	48	4	4	2	1
2	2009	3	1	NA	3	1	2	15	0	4	0	11226088	2	48	1	3	2	1
2	2007	3	3	2	3	4	2	4	1	46	1	15864963	2	48	4	4	2	1
2	2016	3	1	3	3	1	2	6	1	20	1	1415550	2	48	4	3	2	1
2	2013	3	3	2	3	4	1	6.5	1	5	1	45328165	2	48	2	4	2	1
2	2013	3	3	3	3	1	2	6.5	1	6	1	45260623	2	48	3	4	2	1
1	2016	3	1	3	3	9	0	10.2	1	4	1	36341190	2	48	1	4	2	1
1	2008	3	1	3	3	1	2	1.9	0	42	0	35753318	1	48	1	2	2	1
1	2010	2	3	2	3	1	0	1.1	1	1	1	60746024	NA	48	1	1	2	1
2	2013	2	1	4	3	9	0	3	0	68	0	11397465	4	48	1	1	2	1
1	2009	2	1	3	3	1	2	8.6	0	110	0	60690357	4	48	1	3	2	1
2	2005	2	1	4	2	4	2	6	0	24	1	65932743	3	48	3	3	2	1
2	2012	2	1	2	3	1	2	1.5	0	74	0	11396750	2	48	2	1	2	1
1	2005	2	1	3	2	1	2	2	0	156	0	11119813	2	48	1	1	2	1
1	2004	2	1	2	1	1	2	3.1	0	177	0	11047569	2	48	1	1	2	1
1	2007	2	1	NA	3	2	2	4.2	0	138	0	11180391	2	48	2	4	2	1
2	2017	2	3	4	3	4	2	4.8	0	10	0	46090849	2	48	4	4	2	1
1	2010	2	1	1	3	9	0	6.2	0	5	1	57686170	2	48	1	3	2	1
2	2005	2	1	3	3	2	2	9	0	162	0	982350	2	48	2	3	2	1
1	2013	2	3	3	NA	1	2	9	0	71	0	45216869	2	48	3	4	2	1
2	2016	2	2	3	3	1	2	4	1	11	1	11541953	2	48	3	3	2	1
1	2004	2	1	3	3	1	2	5	1	21	1	60504527	2	48	1	3	2	1
1	2006	2	1	3	2	2	2	6	1	135	1	60625273	2	48	1	3	2	1
1	2004	2	1	2	3	2	2	1.5	0	126	1	23704643	1	48	1	2	2	1
1	2009	2	1	2	3	2	2	2.3	0	2	1	60705969	1	48	2	2	2	1
1	2010	2	1	3	3	1	1	5	0	38	1	60760035	1	48	1	2	2	1
2	2014	2	1	2	2	1	2	6	0	56	0	75552640	1	48	3	2	2	1
1	2015	2	3	2	3	1	2	3	1	36	1	6414074	1	48	1	1	2	1
2	2008	2	1	2	3	3	2	3.5	1	14	1	75227630	1	48	4	4	2	1
1	2005	2	3	2	3	1	2	5.5	1	17	1	60363223	1	48	1	3	2	1
1	2004	2	3	2	3	1	2	6.5	1	8	1	65867896	1	48	3	4	2	1
1	2010	2	1	2	3	4	2	8	1	13	1	60733866	1	48	2	3	2	1
1	2008	2	3	2	3	4	2	11	1	28	1	35790536	1	48	3	4	2	1
1	2011	1	1	1	3	3	2	2.2	0	88	0	66509283	NA	48	1	3	2	1
1	2012	1	3	1	3	2	2	3.5	0	72	0	32931869	NA	48	2	3	2	1
2	2017	1	1	4	3	1	2	3.5	0	21	0	67021508	NA	48	1	4	2	1
2	2011	1	1	1	2	1	1	5	0	87	0	44972744	NA	48	1	3	2	1
1	2016	1	1	3	3	4	2	4	1	9	1	36337412	NA	48	4	4	2	1
1	2008	1	1	2	3	2	2	4.3	0	127	0	21464188	4	48	2	4	2	1
1	2004	1	1	3	3	1	2	10	1	120	1	43857723	4	48	2	4	2	1
2	2010	1	3	3	3	1	2	0.3	0	97	0	57668897	4	48	1	1	2	1
1	2016	1	3	3	NA	1	2	2.2	0	11	0	45801771	4	48	4	4	2	1
1	2006	1	1	1	NA	3	2	2.5	0	146	0	11158040	4	48	1	1	2	1
2	2014	1	1	3	3	1	2	5	0	57	0	1322176	4	48	4	2	2	1
1	2009	1	1	4	3	1	2	5.7	0	116	0	44588596	4	48	1	2	2	1
1	2014	1	1	1	2	9	0	1	1	5	1	45516717	4	48	1	1	2	1
1	2004	1	1	1	3	9	0	7	1	5	1	30207532	4	48	1	4	2	1
2	2016	1	3	1	3	3	2	1	0	31	0	28485382	3	48	1	2	2	1
1	2008	1	1	1	2	3	2	2	1	34	1	44374173	3	48	2	3	2	1
2	2017	1	3	2	3	1	2	0.1	0	15	0	75796116	2	48	1	1	2	1
2	2011	1	3	NA	NA	1	0	0.2	0	5	0	45103681	2	48	1	1	2	1
1	2011	1	3	1	3	1	2	0.6	0	89	0	44895713	2	48	1	1	2	1
1	2017	1	1	1	3	3	2	0.7	0	19	0	67009465	2	48	1	1	2	1
1	2004	1	1	3	3	1	1	1	0	175	0	35469824	2	48	1	1	2	1
1	2012	1	3	1	3	3	2	1.2	0	75	0	24076997	2	48	3	1	2	1
1	2015	1	3	2	3	4	2	1.3	0	38	0	36299833	2	48	1	2	2	1
1	2018	1	1	1	3	3	2	1.3	0	3	0	11636826	2	48	2	1	2	1
1	2004	1	1	1	2	3	2	1.5	0	169	0	43808595	2	48	1	1	2	1
2	2016	1	3	3	3	1	2	1.5	0	26	0	6479105	2	48	1	1	2	1
2	2017	1	1	2	2	4	2	1.6	0	23	0	66993380	2	48	3	3	2	1
1	2014	1	1	1	3	3	2	1.9	0	53	0	11458495	2	48	1	1	2	1
1	2015	1	1	1	2	5	2	2	0	38	0	66847595	2	48	3	3	2	1
1	2006	1	1	1	NA	3	2	2	0	152	0	11136001	2	48	1	1	2	1
1	2016	1	1	2	3	2	2	2	0	31	0	66945559	2	48	2	2	2	1
1	2014	1	1	2	2	2	2	2	0	48	0	66761148	2	48	2	1	2	1
2	2016	1	3	3	3	1	2	2	0	8	0	45882478	2	48	1	1	2	1
2	2006	1	1	3	3	1	1	2.3	0	145	0	60441376	2	48	1	1	2	1
1	2006	1	1	1	3	3	2	2.3	0	115	1	57487146	2	48	1	3	2	1
1	2018	1	1	2	NA	2	2	2.5	0	5	0	36502918	2	48	1	4	2	1
1	2009	1	1	1	2	3	2	2.7	0	119	0	17847319	2	48	1	3	2	1
2	2006	1	1	1	3	3	2	3	0	155	0	15841698	2	48	1	4	2	1
2	2009	1	1	2	3	1	2	3	0	105	0	32871728	2	48	2	2	2	1
1	2015	1	1	2	2	1	2	3	0	2	0	30499162	2	48	1	1	2	1
1	2009	1	2	1	NA	3	2	3.1	0	116	0	57602942	2	48	2	4	2	1
2	2016	1	1	1	2	3	2	3.1	0	28	0	24263364	2	48	1	3	2	1
2	2011	1	1	NA	3	1	2	3.3	0	89	0	1232103	2	48	2	3	2	1
2	2012	1	1	1	3	5	2	3.4	0	72	0	57785166	2	48	2	3	2	1
1	2017	1	1	1	3	3	2	4	0	17	0	11578198	2	48	2	3	2	1
1	2018	1	1	1	2	3	2	4.2	0	1	0	61138996	2	48	3	3	2	1
1	2012	1	1	1	2	5	2	5	0	74	0	21541957	2	48	1	1	2	1
2	2014	1	1	4	3	9	0	5.1	0	45	0	45394927	2	48	2	3	2	1
1	2013	1	1	3	3	1	2	5.2	0	63	0	66657594	2	48	2	3	2	1
1	2011	1	1	1	2	9	2	5.4	0	64	0	44998717	2	48	2	3	2	1
1	2011	1	1	2	3	1	0	5.5	0	90	0	35961437	2	48	1	3	2	1
1	2004	1	1	2	3	1	2	5.5	0	172	0	43862976	2	48	3	4	2	1
1	2011	1	1	2	3	9	0	6	0	92	0	44840111	2	48	2	3	2	1
1	2011	1	3	2	3	2	2	6.5	0	87	0	24040277	2	48	1	3	2	1
2	2014	1	3	3	3	9	0	7	0	56	0	36207465	2	48	1	1	2	1
2	2009	1	3	3	3	1	2	7	0	114	0	66292244	2	48	4	4	2	1
1	2006	1	1	4	3	4	2	8.3	0	149	0	44096269	2	48	4	4	2	1
1	2018	1	3	3	3	1	2	8.5	0	5	0	46203033	2	48	3	4	2	1
1	2006	1	1	4	NA	3	2	9.8	0	152	0	1010313	2	48	4	3	2	1
2	2011	1	1	4	3	1	2	10	0	91	0	35954266	2	48	1	4	2	1
1	2006	1	3	1	3	3	2	16	0	151	0	44080138	2	48	2	4	2	1
1	2004	1	1	1	1	3	2	0.4	1	81	1	43859947	2	48	1	1	2	1
1	2007	1	1	1	3	3	2	2	1	38	1	60285663	2	48	2	1	2	1
1	2009	1	1	2	3	1	2	2.2	1	50	1	57611104	2	48	4	4	2	1
1	2008	1	1	1	2	3	1	3	1	25	1	30307202	2	48	2	3	2	1
2	2007	1	3	1	3	3	2	3	1	29	1	66091321	2	48	2	4	2	1
1	2013	1	1	1	3	3	2	3	1	43	1	24111906	2	48	2	3	2	1
1	2015	1	1	3	3	1	2	3	1	28	1	18009023	2	48	4	3	2	1
2	2007	1	1	3	3	4	2	4	1	33	1	1060344	2	48	1	3	2	1
1	2007	1	1	1	3	3	2	4	1	28	1	66051937	2	48	3	2	2	1
1	2017	1	1	1	NA	3	2	4.4	1	17	1	24289459	2	48	2	3	2	1
1	2006	1	1	1	2	3	2	4.5	1	25	1	66100111	2	48	2	3	2	1
2	2012	1	3	3	3	1	2	4.5	1	22	1	45031036	2	48	3	3	2	1
1	2017	1	1	3	NA	9	0	5	1	12	1	36423718	2	48	3	3	2	1
1	2004	1	1	1	3	4	2	5	1	15	1	35506146	2	48	3	4	2	1
2	2015	1	1	4	3	2	2	5	1	5	1	45712599	2	48	1	4	2	1
2	2009	1	1	2	3	1	2	5	1	18	1	11255944	2	48	3	4	2	1
1	2011	1	1	1	3	3	2	6.7	1	20	1	44858793	2	48	2	3	2	1
1	2006	1	1	1	3	3	2	8	1	41	1	11135708	2	48	2	3	2	1
2	2004	1	3	2	3	3	2	10.5	1	5	1	28228101	2	48	4	4	2	1
1	2008	1	1	1	3	3	2	13	1	85	1	35755437	2	48	4	3	2	1
1	2018	1	1	1	NA	3	2	1.2	0	10	0	58044145	1	48	2	1	2	1
1	2008	1	1	1	2	9	0	1.5	0	131	0	44317876	1	48	2	3	2	1
1	2018	1	1	1	3	9	0	2.5	0	9	0	67095686	1	48	2	2	2	1
2	2011	1	3	2	NA	1	2	3	0	92	0	66424306	1	48	3	3	2	1
2	2016	1	3	2	3	1	2	3.1	0	29	0	36374423	1	48	2	4	2	1
1	2010	1	1	4	3	9	0	3.4	0	23	0	60726670	1	48	1	4	2	1
2	2008	1	3	4	3	4	2	3.5	0	63	0	44508845	1	48	1	1	2	1
2	2011	1	1	1	2	3	2	3.6	0	88	0	44917858	1	48	3	3	2	1
1	2012	1	1	1	2	3	2	4	0	83	0	75438640	1	48	1	3	2	1
1	2005	1	1	3	3	1	2	7	0	159	0	35562457	1	48	1	2	2	1
1	2004	1	1	1	2	3	2	8.5	0	55	1	936707	1	48	3	3	2	1
1	2016	1	3	2	3	9	0	10	0	30	0	36357762	1	48	1	4	2	1
1	2005	1	3	1	3	3	2	10.5	0	159	0	44001064	1	48	3	3	2	1
1	2015	1	1	2	3	1	2	11.3	0	38	0	1375617	1	48	1	3	2	1
1	2009	1	1	1	2	3	2	0.7	1	86	1	23948445	1	48	2	3	2	1
1	2013	1	3	NA	NA	9	0	1.5	1	8	1	36104358	1	48	1	1	2	1
1	2005	1	3	1	3	4	2	2.5	1	34	1	43833348	1	48	4	1	2	1
1	2014	1	3	1	3	3	2	3	1	30	1	36171696	1	48	2	2	2	1
1	2011	1	1	1	2	3	2	3	1	33	1	24023390	1	48	3	3	2	1
1	2005	1	3	1	3	3	2	3.5	1	40	1	57437422	1	48	4	4	2	1
2	2010	1	1	1	2	3	2	3.5	1	11	1	35914563	1	48	3	3	2	1
2	2010	1	3	4	3	1	2	3.9	1	9	1	60734403	1	48	4	3	2	1
2	2009	1	3	1	3	9	0	8	1	7	1	44688186	1	48	1	4	2	1
1	2014	1	1	2	2	9	0	8	1	14	1	36218276	1	48	1	3	2	1
2	2017	1	1	2	3	2	2	8	1	13	1	61058043	1	48	3	4	2	1
2	2004	1	1	1	NA	9	0	8.2	1	13	1	65832369	1	48	1	1	2	1
1	2018	3	1	1	2	9	0	5	0	1	0	46370164	2	49	1	1	2	1
1	2014	3	3	3	3	1	2	3.9	1	15	1	32417696	2	49	3	3	2	1
2	2009	3	3	NA	2	2	1	1.3	1	1	1	32413782	1	49	1	1	2	1
1	2006	3	1	3	2	1	0	2.5	0	153	0	44067430	NA	49	1	1	2	1
2	2016	3	1	2	3	1	2	7.5	0	30	0	1422924	4	49	1	3	2	1
2	2005	3	3	2	3	3	2	6	1	9	1	988061	4	49	4	3	2	1
1	2014	3	3	2	3	2	2	0.9	0	58	0	66684642	2	49	1	1	2	1
1	2012	3	1	1	2	1	2	1.4	0	80	0	6308813	2	49	1	2	2	1
1	2009	3	1	3	1	1	2	1.5	0	118	0	32855230	2	49	4	1	2	1
1	2013	3	3	2	3	1	2	1.8	0	61	0	36212809	2	49	1	1	2	1
1	2008	3	3	2	3	1	2	2	0	127	0	44367755	2	49	1	1	2	1
1	2015	3	3	2	3	2	2	2.2	0	43	0	32982998	2	49	1	3	2	1
1	2007	3	1	2	NA	1	0	2.5	0	135	0	35712444	2	49	1	1	2	1
1	2006	3	3	1	3	1	2	2.5	0	153	0	65986270	2	49	3	3	2	1
2	2015	3	3	3	3	1	2	3	0	42	0	30491846	2	49	1	1	2	1
2	2018	3	3	3	3	1	2	3	0	5	0	67201684	2	49	2	4	2	1
2	2015	3	3	3	3	1	2	3	0	36	0	45727442	2	49	1	1	2	1
1	2017	3	2	1	2	1	2	3	0	20	0	1460578	2	49	3	2	2	1
1	2009	3	1	2	3	1	2	4	0	28	1	6214002	2	49	2	3	2	1
1	2007	3	3	2	3	4	2	5	0	137	0	44249915	2	49	1	4	2	1
2	2010	3	1	2	3	3	2	10	0	101	0	1168685	2	49	1	4	2	1
2	2006	3	3	NA	3	1	2	1.3	1	136	1	35633045	2	49	2	1	2	1
1	2004	3	1	3	3	3	2	1.8	1	4	1	35513282	2	49	4	4	2	1
1	2007	3	1	3	3	2	2	2.2	1	21	1	35658865	2	49	4	4	2	1
1	2004	3	1	1	3	3	2	5.5	1	29	1	30201349	2	49	3	3	2	1
1	2014	3	3	2	3	2	2	9	1	41	1	24146909	2	49	4	4	2	1
1	2007	3	1	4	3	2	1	15	1	16	1	44278416	2	49	2	4	2	1
1	2013	3	1	2	3	1	2	5.6	0	18	1	60840205	1	49	3	3	2	1
1	2016	3	1	1	3	3	2	8	1	26	1	15976478	1	49	4	3	2	1
1	2012	2	1	3	2	1	2	3.5	0	3	1	75483999	NA	49	3	2	2	1
1	2005	2	3	NA	3	1	2	6	0	118	1	11107757	4	49	1	2	2	1
2	2007	2	1	3	3	2	2	5.5	1	10	1	75226155	4	49	1	4	2	1
2	2009	2	3	2	3	2	2	0.7	0	113	0	66276926	2	49	1	1	2	1
2	2014	2	1	2	3	1	2	2.5	0	53	0	75564176	2	49	3	3	2	1
2	2005	2	1	1	3	1	2	2.7	0	162	0	75052335	2	49	2	4	2	1
2	2011	2	1	3	3	1	2	3.6	0	94	0	60778767	2	49	1	4	2	1
1	2009	2	3	2	NA	1	2	5.2	0	117	0	6201159	2	49	2	3	2	1
2	2010	2	3	3	3	4	2	5.5	0	96	0	75392128	2	49	2	3	2	1
2	2007	2	3	4	NA	2	2	2	1	76	1	11159659	2	49	1	3	2	1
2	2004	2	3	2	3	1	2	3.5	1	34	1	6041584	2	49	3	4	2	1
1	2015	2	1	1	2	3	2	4.1	1	27	1	75612344	2	49	1	3	2	1
2	2007	2	1	NA	3	3	2	6	1	46	1	60280130	2	49	3	3	2	1
1	2005	2	1	3	2	1	2	6.5	1	9	1	75092972	2	49	4	4	2	1
1	2006	2	3	2	3	1	0	1.3	0	19	1	44134331	1	49	1	2	2	1
1	2015	2	1	2	3	1	2	2.3	0	46	0	11473830	1	49	4	3	2	1
2	2011	2	1	2	3	2	2	3	0	85	0	60798616	1	49	1	4	2	1
2	2008	2	1	3	2	1	2	4.3	0	127	0	60636842	1	49	3	3	2	1
2	2012	2	1	3	3	1	2	4.7	0	81	0	66527478	1	49	2	3	2	1
2	2005	2	3	2	3	2	2	3	1	43	1	30231748	1	49	2	3	2	1
2	2005	2	2	3	2	1	2	3.5	1	13	1	11077865	1	49	3	3	2	1
1	2017	2	1	2	3	9	0	5	1	16	1	11557211	1	49	1	4	2	1
2	2011	2	1	1	2	2	2	5	1	9	1	36026635	1	49	4	3	2	1
2	2013	2	1	3	3	3	2	6.7	1	22	1	45257177	1	49	4	3	2	1
2	2011	2	1	4	3	1	2	9	1	10	1	941428	1	49	3	4	2	1
1	2018	1	1	3	3	1	2	4.5	0	7	0	28546686	NA	49	1	1	2	1
1	2010	1	3	3	3	3	2	1.8	1	54	1	66371361	NA	49	3	4	2	1
1	2015	1	1	1	NA	3	2	8	1	35	1	21594760	NA	49	2	3	2	1
2	2006	1	1	3	3	1	2	1	0	143	0	60269240	4	49	1	1	2	1
1	2014	1	1	1	3	3	2	1.4	0	15	1	11446709	4	49	3	3	2	1
1	2016	1	1	2	2	3	2	2.1	0	33	0	24238849	4	49	3	3	2	1
1	2013	1	1	1	2	1	2	3.4	1	48	1	60871693	4	49	2	3	2	1
1	2013	1	3	1	3	3	2	5	1	13	1	57810034	4	49	1	3	2	1
2	2004	1	1	3	3	1	2	6.1	1	8	1	955111	4	49	3	3	2	1
1	2013	1	1	1	3	3	2	9	1	33	1	45335058	4	49	3	3	2	1
2	2011	1	3	2	NA	1	2	9	1	37	1	11348469	4	49	1	4	2	1
1	2017	1	1	2	1	9	0	11.8	1	1	1	58025863	4	49	1	1	2	1
2	2012	1	1	1	3	3	2	0.6	0	73	0	45162744	2	49	1	2	2	1
1	2007	1	1	1	2	1	2	0.6	0	137	0	66122346	2	49	1	1	2	1
1	2004	1	1	2	3	2	2	0.7	0	175	0	65820554	2	49	2	3	2	1
2	2009	1	1	1	2	3	2	1	0	110	0	6195280	2	49	2	1	2	1
2	2017	1	3	4	NA	4	2	1.2	0	5	0	46040767	2	49	3	1	2	1
2	2013	1	3	3	3	1	2	1.2	0	53	1	21552565	2	49	2	2	2	1
2	2007	1	3	1	3	3	2	1.5	0	135	0	6115943	2	49	1	1	2	1
2	2013	1	3	1	3	1	2	1.5	0	41	1	66636755	2	49	3	3	2	1
2	2014	1	1	1	NA	3	2	1.9	0	29	1	11443686	2	49	3	3	2	1
1	2014	1	1	1	2	3	2	2	0	49	0	24180163	2	49	3	2	2	1
1	2010	1	1	1	2	3	2	2	0	100	0	66386097	2	49	1	1	2	1
1	2018	1	1	1	3	3	2	2.2	0	1	0	58065488	2	49	3	1	2	1
1	2014	1	1	1	3	3	2	2.5	0	53	0	6408152	2	49	1	1	2	1
1	2015	1	1	1	1	3	2	2.5	0	41	0	6418380	2	49	3	3	2	1
1	2015	1	1	4	3	1	2	3	0	46	0	36258996	2	49	1	1	2	1
2	2015	1	1	2	3	9	0	3.5	0	22	1	75643684	2	49	1	3	2	1
1	2015	1	1	2	3	1	2	3.6	0	36	0	36308526	2	49	4	3	2	1
1	2005	1	3	2	3	1	2	3.7	0	167	0	65871853	2	49	1	1	2	1
1	2010	1	1	2	3	1	1	4	0	101	0	35975415	2	49	1	3	2	1
1	2018	1	1	1	3	3	2	4	0	4	0	46168110	2	49	1	3	2	1
2	2017	1	3	1	3	3	2	4	0	21	0	57987936	2	49	1	2	2	1
1	2004	1	2	1	3	3	2	4	0	172	0	57391080	2	49	1	2	2	1
1	2010	1	1	1	1	3	2	4	0	98	0	60756851	2	49	1	1	2	1
1	2013	1	1	NA	2	1	2	4	0	67	0	66616731	2	49	2	3	2	1
1	2004	1	3	2	3	1	3	4	0	175	0	35467817	2	49	2	4	2	1
1	2018	1	1	1	2	3	2	4.2	0	4	0	61123732	2	49	2	3	2	1
2	2017	1	1	2	2	4	2	4.3	0	20	0	24294149	2	49	1	2	2	1
1	2017	1	1	1	3	3	2	4.5	0	14	0	46024517	2	49	3	4	2	1
1	2010	1	1	1	2	3	2	4.5	0	105	0	44741657	2	49	3	3	2	1
1	2016	1	1	3	3	3	2	5	0	25	0	45862786	2	49	2	3	2	1
2	2017	1	3	2	3	1	0	5.1	0	2	0	46013374	2	49	1	1	2	1
2	2012	1	1	3	3	1	2	5.5	0	51	0	11372824	2	49	4	2	2	1
1	2013	1	1	2	3	1	2	5.5	0	59	0	45342883	2	49	1	3	2	1
2	2013	1	3	NA	3	1	2	6.3	0	62	0	11417202	2	49	3	4	2	1
2	2016	1	1	1	2	3	2	6.4	0	26	0	11540686	2	49	1	3	2	1
2	2017	1	3	1	3	2	2	6.5	0	12	0	1470529	2	49	3	3	2	1
2	2018	1	1	2	3	4	2	7	0	6	0	28547177	2	49	2	4	2	1
1	2006	1	2	3	1	1	2	7	0	79	1	57491598	2	49	2	4	2	1
1	2012	1	1	3	3	1	2	7.5	0	74	0	17940187	2	49	4	3	2	1
1	2009	1	1	2	2	2	2	9	0	97	0	44771490	2	49	1	1	2	1
1	2005	1	3	4	3	4	2	11	0	154	0	35579393	2	49	1	3	2	1
1	2012	1	3	4	3	2	2	14	0	83	0	36037762	2	49	4	3	2	1
1	2011	1	1	1	3	1	2	1.9	1	11	1	75411479	2	49	2	2	2	1
1	2013	1	1	1	2	9	NA	2.3	1	17	1	45229129	2	49	2	3	2	1
2	2013	1	1	1	2	4	1	2.5	1	17	1	75489984	2	49	1	3	2	1
1	2012	1	1	1	3	3	2	3.5	1	45	1	24087269	2	49	2	3	2	1
2	2012	1	3	3	3	4	2	4	1	30	1	45102077	2	49	1	3	2	1
1	2012	1	1	1	3	3	2	4	1	10	1	11374186	2	49	4	3	2	1
2	2004	1	1	1	3	3	2	4	1	10	1	65849118	2	49	4	3	2	1
1	2013	1	1	1	3	3	2	4	1	48	1	24089378	2	49	3	3	2	1
1	2017	1	3	2	3	9	0	4.5	1	16	1	45983843	2	49	2	3	2	1
1	2008	1	1	1	3	3	2	4.5	1	32	1	44344480	2	49	4	3	2	1
1	2015	1	1	1	3	3	2	5	1	19	1	60967679	2	49	3	3	2	1
1	2007	1	1	1	3	3	2	5	1	12	1	35648524	2	49	1	3	2	1
2	2013	1	3	NA	3	9	0	5.8	1	13	1	45333748	2	49	1	1	2	1
1	2004	1	1	1	2	3	2	6	1	7	1	6044860	2	49	4	4	2	1
1	2004	1	1	2	2	3	2	6	1	5	1	35461820	2	49	3	3	2	1
1	2005	1	1	1	2	3	2	6	1	23	1	57433053	2	49	4	3	2	1
2	2012	1	3	4	3	2	2	7	1	20	1	32916558	2	49	4	4	2	1
2	2010	1	1	4	3	2	2	8	1	13	1	35920507	2	49	4	4	2	1
1	2004	1	2	2	2	2	2	8.5	1	19	1	65834075	2	49	1	3	2	1
2	2013	1	3	3	3	4	0	10	1	8	1	75488391	2	49	1	3	2	1
1	2018	1	1	2	3	2	2	0.6	0	4	0	33058394	1	49	1	1	2	1
1	2009	1	1	1	2	3	2	3	0	111	0	57621160	1	49	1	1	2	1
1	2009	1	1	1	3	2	2	3.5	0	110	0	30342839	1	49	2	1	2	1
1	2017	1	1	1	3	3	2	4.4	0	14	1	11554183	1	49	2	3	2	1
2	2017	1	1	NA	3	2	2	5	0	20	0	45909476	1	49	2	3	2	1
1	2017	1	1	1	3	9	0	5.8	0	16	0	33041023	1	49	1	4	2	1
1	2012	1	3	2	3	1	0	7.5	0	6	1	11383859	1	49	1	3	2	1
1	2018	1	1	1	3	9	0	8	0	7	0	18105825	1	49	1	4	2	1
2	2007	1	3	2	3	3	2	11	0	77	0	35710763	1	49	1	3	2	1
2	2004	1	1	2	3	2	2	11	0	169	1	65832081	1	49	3	3	2	1
1	2011	1	1	4	2	1	2	11	0	12	0	44870377	1	49	1	3	2	1
1	2007	1	1	1	3	5	0	2	1	27	1	11280595	1	49	1	3	2	1
1	2008	1	3	2	2	9	0	2	1	6	1	44434088	1	49	1	3	2	1
1	2015	1	1	1	3	3	2	2.7	1	12	1	45672637	1	49	2	1	2	1
1	2010	1	1	1	2	9	0	4	1	94	1	57642952	1	49	3	3	2	1
2	2004	1	1	3	3	1	2	4	1	87	1	30213204	1	49	1	3	2	1
2	2010	1	3	1	3	3	2	5	1	41	1	35937152	1	49	3	3	2	1
1	2007	1	1	1	3	3	2	6.7	1	17	1	66182108	1	49	2	3	2	1
1	2004	1	1	1	2	3	2	7.6	1	25	1	43758892	1	49	4	3	2	1
2	2009	1	3	2	3	2	2	8	1	8	1	44542640	1	49	4	4	2	1
2	2010	3	3	2	NA	9	0	2	1	15	1	44847089	4	50	1	2	2	1
1	2007	3	1	1	NA	1	2	0.9	1	13	1	32412215	2	50	3	4	2	1
1	2006	3	1	2	3	2	2	7	1	16	1	32410920	1	50	2	3	2	1
1	2015	3	1	3	3	1	2	3	0	23	0	66808093	NA	50	1	2	2	1
1	2011	3	3	1	3	1	2	3.2	0	89	0	1209818	NA	50	1	1	2	1
2	2012	3	3	3	3	2	2	4	1	10	1	45125055	NA	50	2	3	2	1
2	2011	3	1	4	3	2	2	9	1	23	1	1219983	NA	50	4	4	2	1
1	2017	3	3	3	3	1	2	4.5	0	13	0	67080309	3	50	3	4	2	1
2	2007	3	3	2	3	1	2	0.1	0	137	0	35720306	2	50	1	1	2	1
1	2006	3	1	3	2	4	1	1	0	146	0	32814449	2	50	1	2	2	1
2	2012	3	3	2	3	1	2	1.2	0	79	0	66526016	2	50	2	1	2	1
1	2009	3	1	1	2	1	2	1.5	0	119	0	75314026	2	50	1	1	2	1
1	2007	3	1	3	1	1	2	1.6	0	92	0	1067227	2	50	1	3	2	1
2	2014	3	1	1	3	3	2	1.8	0	53	0	32965158	2	50	2	3	2	1
2	2010	3	3	2	3	1	2	2	0	104	0	23970131	2	50	2	1	2	1
2	2006	3	3	3	3	1	2	2.2	0	136	0	23806901	2	50	1	1	2	1
1	2004	3	3	3	3	3	2	3	0	173	0	35488202	2	50	1	3	2	1
1	2012	3	3	2	3	1	2	3.8	0	81	0	24047973	2	50	3	4	2	1
1	2013	3	1	2	3	4	2	4	0	69	0	6344367	2	50	2	3	2	1
2	2009	3	1	3	2	1	2	4.5	0	111	0	35874847	2	50	1	3	2	1
1	2005	3	1	1	2	3	1	5	0	164	0	6040965	2	50	2	2	2	1
2	2011	3	3	4	3	1	2	5.1	0	35	1	44871008	2	50	3	4	2	1
1	2007	3	1	2	3	2	2	6	0	133	0	66146614	2	50	3	4	2	1
1	2018	3	3	2	3	1	2	6	0	9	0	46128297	2	50	3	3	2	1
1	2008	3	3	NA	3	3	2	9	0	28	1	44440343	2	50	4	4	2	1
2	2007	3	3	3	NA	9	0	2.7	1	5	1	75180146	2	50	1	4	2	1
1	2008	3	3	1	3	4	2	4	1	10	1	1096947	2	50	3	3	2	1
1	2005	3	3	1	3	3	2	4	1	7	1	43893193	2	50	2	4	2	1
1	2009	3	1	1	3	3	2	4	1	91	1	23905014	2	50	2	4	2	1
1	2011	3	3	3	3	1	2	7	1	11	1	35994769	2	50	1	3	2	1
1	2007	3	1	1	3	2	2	8	1	36	1	35674872	2	50	4	3	2	1
2	2014	3	3	2	3	3	2	14	1	20	1	1340291	2	50	2	2	2	1
1	2009	3	1	2	3	2	2	4.6	0	93	0	35877697	1	50	4	4	2	1
1	2005	3	1	3	3	1	2	5	0	167	0	35536084	1	50	2	4	2	1
1	2011	3	1	1	3	3	2	7	0	2	0	44988939	1	50	3	4	2	1
2	2005	3	3	3	NA	2	2	3	1	119	1	43538724	1	50	2	3	2	1
2	2015	3	2	3	1	1	2	7	1	18	1	45586715	1	50	3	3	2	1
1	2009	2	1	3	NA	1	2	5	0	114	0	30322421	NA	50	4	3	2	1
1	2017	2	1	3	3	2	2	7	0	18	0	33015602	NA	50	1	3	2	1
1	2006	2	1	2	2	9	0	6	1	10	1	60624184	NA	50	1	1	2	1
1	2009	2	1	2	3	1	2	5.2	0	74	1	6200549	4	50	1	1	2	1
2	2007	2	3	3	3	1	2	1.7	0	140	0	30271292	4	50	2	1	2	1
2	2008	2	1	NA	3	2	2	8	0	130	0	30291391	4	50	3	4	2	1
2	2012	2	3	3	3	9	0	1.3	1	24	1	24074715	4	50	2	3	2	1
1	2017	2	1	3	3	1	2	3	0	18	0	75776630	2	50	2	4	2	1
1	2010	2	1	3	3	1	2	4	0	96	0	44921694	2	50	2	4	2	1
1	2004	2	1	3	3	1	2	5.5	0	178	0	60354197	2	50	1	3	2	1
2	2016	2	1	2	3	2	2	6.2	0	27	0	1426692	2	50	3	4	2	1
1	2014	2	1	2	3	9	0	1	1	8	1	45375114	2	50	3	4	2	1
1	2012	2	1	1	2	2	2	2.8	1	30	1	60808068	2	50	2	2	2	1
1	2013	2	3	4	3	1	2	3	1	13	1	75561022	2	50	2	1	2	1
2	2010	2	1	1	2	1	2	4	1	8	1	75316634	2	50	4	3	2	1
1	2011	2	3	3	NA	1	2	4.5	1	15	1	66421828	2	50	1	4	2	1
1	2013	2	1	1	3	4	2	7	1	12	1	30424843	2	50	2	3	2	1
2	2006	2	3	3	3	1	2	8	1	31	1	11124940	2	50	1	4	2	1
2	2006	2	3	3	3	4	2	2	0	95	1	11100974	1	50	1	1	2	1
1	2010	2	3	3	3	1	2	2	0	97	0	60749361	1	50	1	1	2	1
1	2005	2	3	3	3	1	1	2.7	0	167	0	6050630	1	50	1	1	2	1
2	2015	2	1	2	3	1	2	2.7	0	47	0	66795195	1	50	1	2	2	1
1	2007	2	2	2	1	1	2	3.5	0	134	0	60289778	1	50	2	4	2	1
1	2009	2	1	3	3	1	2	4	0	66	0	60710128	1	50	3	3	2	1
2	2012	2	1	3	2	1	2	7	0	76	0	60845740	1	50	2	3	2	1
1	2013	2	3	1	3	9	0	1.2	1	13	1	60897025	1	50	2	3	2	1
1	2007	2	3	3	3	1	2	4	1	9	1	30269827	1	50	1	4	2	1
1	2005	2	1	1	3	3	2	6	1	21	1	75058569	1	50	2	3	2	1
1	2007	2	1	1	3	9	0	8	1	9	1	75166517	1	50	1	4	2	1
1	2014	2	3	1	3	3	2	11	1	16	1	45433244	1	50	2	3	2	1
1	2011	1	1	1	2	1	0	0.3	0	91	0	66510731	NA	50	1	1	2	1
2	2018	1	1	3	1	2	3	2.1	0	9	0	67103482	NA	50	1	1	2	1
1	2018	1	1	1	1	3	2	4.8	0	10	0	6557829	NA	50	1	1	2	1
1	2015	1	3	NA	3	3	2	6.7	0	41	0	66874039	NA	50	1	1	2	1
1	2015	1	3	NA	3	1	2	9.1	0	6	0	66757835	NA	50	4	3	2	1
1	2012	1	1	1	NA	9	0	3.5	1	26	1	66612559	NA	50	1	3	2	1
1	2009	1	1	1	3	5	2	2.9	1	53	1	60701697	4	50	3	3	2	1
2	2016	1	1	3	2	1	0	1.4	0	29	0	66939752	4	50	1	1	2	1
1	2006	1	3	1	3	3	3	1.7	0	79	1	35617550	4	50	1	1	2	1
1	2012	1	1	1	2	1	2	2	0	60	1	24072705	4	50	1	2	2	1
2	2007	1	1	1	3	1	2	3.1	0	132	0	57536867	4	50	1	3	2	1
1	2008	1	1	2	3	1	2	3.4	0	13	1	35764641	4	50	1	4	2	1
2	2018	1	3	NA	3	4	2	3.5	0	2	0	67154003	4	50	3	4	2	1
1	2017	1	3	3	3	4	2	3.5	0	13	0	36472008	4	50	3	4	2	1
2	2017	1	1	1	3	3	2	6	0	4	1	57993543	4	50	3	3	2	1
2	2016	1	1	4	3	4	2	10.1	0	10	1	45880620	4	50	4	4	2	1
2	2017	1	1	3	3	9	0	3.7	1	3	1	66993729	4	50	4	3	2	1
2	2014	1	3	2	3	2	2	4	1	10	1	36256583	4	50	4	4	2	1
2	2016	1	1	1	2	3	2	5	1	13	1	57940418	4	50	1	3	2	1
2	2016	1	3	3	3	1	2	5	1	19	1	24254763	4	50	4	4	2	1
2	2004	1	1	1	3	3	0	6	1	17	1	65842256	4	50	1	4	2	1
1	2005	1	1	3	3	2	0	9.7	1	13	1	30228857	4	50	1	3	2	1
2	2016	1	3	2	3	2	2	0.2	0	28	0	24261496	2	50	1	1	2	1
1	2007	1	1	3	2	1	2	0.2	0	142	0	11167433	2	50	1	1	2	1
1	2016	1	1	1	3	3	1	0.3	0	35	0	28487227	2	50	1	1	2	1
2	2015	1	1	1	2	3	2	0.4	0	36	0	11498169	2	50	1	1	2	1
1	2013	1	1	1	1	3	2	0.4	0	64	0	11423650	2	50	1	1	2	1
1	2007	1	1	1	2	1	2	0.6	0	137	0	1046662	2	50	1	1	2	1
2	2015	1	1	2	3	1	2	0.7	0	32	0	28490191	2	50	1	1	2	1
1	2006	1	1	1	3	5	2	0.8	0	147	0	6086714	2	50	3	4	2	1
1	2009	1	3	2	3	1	2	0.8	0	5	1	44653819	2	50	1	1	2	1
2	2018	1	3	2	3	1	2	0.9	0	9	0	46242301	2	50	1	1	2	1
2	2010	1	1	1	3	3	2	1	0	98	0	44790555	2	50	2	3	2	1
2	2009	1	1	1	2	3	2	1	0	112	0	44607494	2	50	1	1	2	1
1	2017	1	1	2	3	1	2	1	0	14	0	6496951	2	50	1	1	2	1
1	2011	1	1	1	1	4	2	1.5	0	91	0	66492838	2	50	1	1	2	1
1	2015	1	1	1	1	3	2	1.5	0	43	0	45604233	2	50	1	1	2	1
1	2015	1	1	2	3	2	2	1.5	0	42	0	24202426	2	50	3	1	2	1
2	2009	1	1	3	NA	2	2	1.7	0	115	0	23922213	2	50	1	1	2	1
2	2011	1	1	1	3	3	2	1.8	0	14	1	24021094	2	50	1	2	2	1
1	2015	1	1	2	3	1	2	1.8	0	32	0	1365119	2	50	1	2	2	1
2	2012	1	1	3	3	1	2	1.8	0	73	0	66578837	2	50	1	1	2	1
1	2009	1	2	1	3	1	2	1.9	0	109	0	44593144	2	50	1	3	2	1
1	2011	1	1	1	3	4	2	2	0	24	0	21524364	2	50	3	3	2	1
1	2016	1	3	2	3	4	2	2	0	34	0	18042161	2	50	2	3	2	1
1	2005	1	1	2	3	1	2	2.4	0	161	0	11122957	2	50	2	1	2	1
1	2011	1	1	1	3	3	1	2.5	0	47	0	75402687	2	50	1	1	2	1
1	2015	1	1	1	2	3	2	2.5	0	39	0	75630235	2	50	2	3	2	1
2	2004	1	1	NA	1	1	0	2.9	0	175	0	65828126	2	50	1	1	2	1
2	2004	1	3	2	3	1	0	3	0	144	0	65925909	2	50	1	3	2	1
2	2005	1	3	2	NA	3	2	3	0	158	0	993465	2	50	3	2	2	1
1	2015	1	1	1	2	1	2	3	0	42	0	36281274	2	50	1	1	2	1
1	2015	1	1	2	3	1	2	3.3	0	46	0	36248039	2	50	1	1	2	1
1	2016	1	1	1	NA	3	2	3.5	0	27	0	75737419	2	50	1	3	2	1
1	2006	1	1	3	NA	1	2	3.5	0	112	0	35632157	2	50	1	1	2	1
1	2008	1	3	3	3	3	2	4	0	128	0	44424201	2	50	4	3	2	1
1	2017	1	1	1	2	1	2	4	0	20	0	67001570	2	50	1	1	2	1
1	2017	1	1	1	3	9	0	4.1	0	12	0	46076118	2	50	1	1	2	1
1	2014	1	1	1	3	3	2	4.1	0	58	0	1318156	2	50	3	3	2	1
1	2014	1	3	3	3	1	2	4.5	0	51	0	45510976	2	50	1	2	2	1
1	2013	1	1	1	1	3	2	5.5	0	27	0	45336936	2	50	3	3	2	1
2	2014	1	1	1	3	3	2	5.7	0	42	0	1343897	2	50	2	3	2	1
2	2015	1	1	1	2	3	1	6	0	41	0	75663727	2	50	3	3	2	1
1	2013	1	1	1	2	3	2	6	0	62	0	24122967	2	50	2	3	2	1
1	2015	1	1	2	2	3	2	6	0	43	0	45593780	2	50	3	3	2	1
1	2006	1	3	NA	NA	2	2	6	0	146	0	66029086	2	50	1	3	2	1
1	2015	1	3	2	3	1	2	6	0	39	0	66842703	2	50	3	1	2	1
1	2012	1	1	3	2	1	2	6.1	0	81	0	11355600	2	50	4	2	2	1
1	2015	1	1	3	3	1	2	6.5	0	42	0	36286488	2	50	1	2	2	1
1	2004	1	1	2	3	1	2	7	0	142	0	23735833	2	50	1	2	2	1
2	2011	1	1	1	3	1	2	7.2	0	7	0	6286693	2	50	1	3	2	1
1	2005	1	1	2	3	4	2	8	0	164	0	35529216	2	50	1	4	2	1
1	2011	1	1	1	3	3	2	8	0	93	0	66389066	2	50	3	3	2	1
1	2017	1	1	1	3	3	2	8	0	11	0	45965364	2	50	1	3	2	1
1	2004	1	1	1	2	3	2	8.3	0	58	1	11060479	2	50	2	3	2	1
1	2009	1	1	1	2	3	2	9.2	0	52	0	44482296	2	50	2	1	2	1
1	2011	1	1	NA	2	1	2	10	0	11	0	6397078	2	50	1	3	2	1
1	2012	1	3	4	3	4	2	0.2	1	18	1	36072748	2	50	3	4	2	1
1	2009	1	1	1	3	4	1	1.2	1	57	1	44574929	2	50	1	3	2	1
1	2016	1	1	2	3	1	2	1.5	1	14	1	45912025	2	50	4	4	2	1
1	2004	1	1	1	3	9	0	2	1	18	1	23737362	2	50	1	1	2	1
1	2012	1	1	1	3	3	2	2.1	1	23	1	1250159	2	50	2	2	2	1
1	2007	1	1	1	2	2	2	2.2	1	29	1	44259734	2	50	3	2	2	1
1	2006	1	1	1	3	3	2	2.6	1	15	1	44156291	2	50	4	4	2	1
1	2006	1	1	4	2	1	2	2.7	1	121	1	65982826	2	50	3	1	2	1
1	2006	1	3	3	3	1	2	2.8	1	13	1	60510787	2	50	1	2	2	1
1	2010	1	1	1	2	9	0	3	1	30	1	6243490	2	50	2	3	2	1
1	2007	1	1	2	3	1	1	3	1	76	1	66159858	2	50	1	3	2	1
1	2014	1	1	1	3	3	2	3	1	29	1	1321688	2	50	2	3	2	1
1	2007	1	1	3	3	1	2	3.3	1	16	1	21443799	2	50	1	3	2	1
1	2010	1	1	1	2	1	2	3.5	1	21	1	35930536	2	50	3	3	2	1
1	2012	1	1	1	3	9	0	4	1	19	1	1245932	2	50	2	3	2	1
2	2012	1	3	2	3	2	2	4	1	19	1	36075891	2	50	2	3	2	1
1	2007	1	1	1	3	1	2	4	1	39	1	44265410	2	50	4	4	2	1
1	2004	1	1	2	3	4	2	4.5	1	8	1	65816969	2	50	4	4	2	1
1	2009	1	1	1	1	3	2	5.5	1	87	1	44588788	2	50	2	3	2	1
2	2012	1	3	3	3	2	2	5.5	1	51	1	36050241	2	50	3	3	2	1
1	2009	1	1	1	2	1	2	5.6	1	12	1	44591109	2	50	2	2	2	1
2	2017	1	2	2	3	9	0	6	1	12	1	36411522	2	50	1	3	2	1
1	2006	1	1	4	2	3	2	6	1	8	1	6090919	2	50	1	4	2	1
1	2008	1	3	3	3	1	2	6	1	27	1	66205600	2	50	3	3	2	1
1	2006	1	3	3	3	1	2	6	1	32	1	66003076	2	50	1	4	2	1
1	2013	1	1	1	3	9	0	7	1	24	1	45249840	2	50	1	1	2	1
1	2004	1	1	1	3	3	2	7	1	14	1	11073663	2	50	2	3	2	1
2	2006	1	3	3	NA	1	2	7.5	1	9	1	44143717	2	50	1	2	2	1
1	2011	1	3	2	3	2	2	8	1	14	1	32904746	2	50	4	4	2	1
2	2004	1	3	2	3	2	0	8.5	1	62	1	65827718	2	50	1	3	2	1
1	2007	1	1	3	3	2	2	8.9	1	33	1	6128959	2	50	3	4	2	1
1	2005	1	3	1	3	4	2	9	1	69	1	11103443	2	50	4	4	2	1
2	2009	1	3	2	3	2	2	9.5	1	46	1	44899769	2	50	2	3	2	1
2	2006	1	3	4	3	2	2	11.5	1	18	1	35612951	2	50	4	4	2	1
1	2008	1	1	1	3	3	2	42	1	54	1	66221256	2	50	3	3	2	1
2	2016	1	3	NA	3	1	2	2.5	0	27	0	45913881	1	50	1	3	2	1
1	2017	1	1	1	3	3	2	2.9	0	17	0	1472197	1	50	1	2	2	1
2	2017	1	1	NA	3	1	2	3.1	0	18	0	46042934	1	50	4	3	2	1
1	2017	1	1	1	3	9	0	4	0	17	0	18103293	1	50	2	3	2	1
2	2008	1	3	2	3	2	2	5.2	0	126	0	66186767	1	50	4	4	2	1
1	2005	1	1	1	2	9	0	6	0	18	1	6057311	1	50	1	1	2	1
1	2018	1	2	2	1	1	2	6.5	0	2	0	36536172	1	50	4	4	2	1
1	2017	1	1	1	2	3	2	7	0	23	0	11580579	1	50	2	3	2	1
1	2018	1	1	1	3	1	2	9.4	0	3	0	1494691	1	50	2	2	2	1
2	2016	1	1	1	3	2	2	10	0	3	0	36364439	1	50	2	4	2	1
1	2011	1	1	1	1	1	2	0.3	1	29	1	6270382	1	50	2	3	2	1
1	2014	1	1	1	2	3	2	1	1	29	1	45557886	1	50	3	3	2	1
1	2012	1	1	1	2	3	2	1	1	12	1	57740739	1	50	1	2	2	1
1	2006	1	1	1	3	1	2	2.1	1	12	1	57476998	1	50	3	3	2	1
2	2006	1	1	1	3	3	2	2.5	1	26	1	65981262	1	50	2	3	2	1
1	2011	1	1	1	2	9	0	3	1	6	1	75425148	1	50	1	1	2	1
1	2007	1	3	2	3	1	2	3.5	1	50	1	44285036	1	50	3	3	2	1
1	2004	1	1	1	3	3	2	4	1	88	1	35472449	1	50	3	3	2	1
1	2006	1	1	2	3	1	2	4.2	1	38	1	6085817	1	50	4	4	2	1
1	2007	1	1	1	3	1	2	5.5	1	125	1	6132854	1	50	1	3	2	1
1	2004	1	1	1	2	3	2	6	1	17	1	947926	1	50	2	3	2	1
2	2017	3	1	3	3	4	2	3.5	0	11	1	32420448	NA	51	4	4	2	1
1	2017	3	1	1	3	1	2	1	1	11	1	15995313	2	51	4	3	2	1
1	2012	3	1	3	NA	4	2	5	1	10	1	32415434	2	51	3	3	2	1
1	2011	3	1	2	3	2	2	2.5	0	43	1	32414977	1	51	1	1	2	1
1	2011	3	1	2	3	2	2	7.7	1	26	1	44893533	4	51	4	4	2	1
1	2004	3	1	3	3	4	2	1.6	1	44	1	43775516	4	51	2	3	2	1
2	2014	3	1	2	1	1	2	1	0	52	0	1337300	2	51	1	1	2	1
1	2010	3	1	3	2	1	2	1	0	96	0	44832143	2	51	1	1	2	1
2	2016	3	1	3	3	4	2	1.4	0	25	0	66956100	2	51	3	2	2	1
2	2006	3	1	3	NA	1	2	1.5	0	144	0	32813331	2	51	2	1	2	1
1	2014	3	1	3	2	1	2	2	0	54	0	1329777	2	51	1	1	2	1
2	2009	3	3	3	3	3	1	2.2	0	112	0	35855494	2	51	3	2	2	1
1	2007	3	1	NA	3	1	2	2.2	0	134	0	23860393	2	51	1	2	2	1
1	2011	3	3	2	3	1	2	2.3	0	90	0	24015410	2	51	1	2	2	1
1	2013	3	3	2	3	1	2	2.8	0	60	0	15943553	2	51	2	2	2	1
2	2008	3	3	2	3	2	2	3	0	96	0	44447557	2	51	1	1	2	1
1	2008	3	1	2	2	1	2	3	0	121	0	35807098	2	51	1	1	2	1
1	2009	3	1	NA	3	4	2	3.5	0	102	0	66314869	2	51	3	3	2	1
2	2013	3	1	3	3	9	0	3.6	0	24	0	66650156	2	51	1	3	2	1
2	2007	3	1	2	3	3	2	4.5	0	134	0	1060002	2	51	2	3	2	1
1	2009	3	1	2	2	2	2	4.5	0	119	0	1113870	2	51	2	3	2	1
1	2016	3	1	2	3	3	2	6.3	0	24	0	30543525	2	51	4	4	2	1
2	2004	3	3	4	3	1	2	8	0	178	0	65812241	2	51	4	2	2	1
1	2004	3	3	3	3	1	1	3	1	14	1	32756384	2	51	1	4	2	1
2	2008	3	1	3	3	1	2	3	1	23	1	23884898	2	51	4	4	2	1
1	2015	3	1	3	2	1	2	3	1	22	1	21579799	2	51	2	3	2	1
2	2007	3	2	2	3	3	1	3.5	1	45	1	1063746	2	51	1	3	2	1
2	2013	3	3	2	3	1	2	3.5	1	17	1	36165923	2	51	1	4	2	1
2	2010	3	1	NA	3	1	2	3.5	1	73	1	23969885	2	51	3	1	2	1
1	2011	3	1	1	3	3	2	5	1	35	1	1234358	2	51	2	3	2	1
1	2005	3	1	1	3	3	2	5	1	14	1	43888802	2	51	4	3	2	1
1	2010	3	1	3	3	1	2	5.5	1	32	1	15901388	2	51	2	3	2	1
2	2009	3	3	NA	2	5	2	7.5	1	40	1	60718724	2	51	2	3	2	1
2	2014	3	3	3	3	1	2	8	1	23	1	1330380	2	51	4	4	2	1
2	2017	3	3	3	3	1	2	9.5	1	10	1	33023986	2	51	4	4	2	1
1	2014	3	3	4	3	2	2	10	1	14	1	1320489	2	51	4	3	2	1
1	2012	3	3	2	3	1	2	12	1	12	1	66504245	2	51	3	4	2	1
2	2016	3	3	3	3	1	2	4	0	29	0	11545645	1	51	4	2	2	1
2	2008	3	3	2	3	4	2	9.3	1	5	1	75222127	1	51	3	4	2	1
1	2008	3	3	3	3	1	2	20	1	102	1	1094984	1	51	4	3	2	1
1	2013	2	1	3	2	1	2	0.8	0	60	0	75520300	4	51	1	1	2	1
1	2006	2	1	3	3	1	2	4.5	0	150	0	60270668	4	51	2	2	2	1
1	2004	2	1	2	2	1	2	10.5	1	5	1	35504782	4	51	2	3	2	1
1	2015	2	1	1	3	3	2	1.1	0	41	0	60978232	2	51	2	1	2	1
2	2012	2	1	1	2	3	2	2	0	76	0	75480159	2	51	1	1	2	1
2	2007	2	1	3	3	1	2	2.2	0	134	0	30282520	2	51	1	1	2	1
1	2013	2	3	3	3	3	0	3.5	0	70	0	75536381	2	51	1	1	2	1
1	2010	2	1	1	2	2	2	4	0	100	0	66354952	2	51	1	2	2	1
2	2012	2	1	2	3	2	2	5	0	80	0	17913257	2	51	2	3	2	1
1	2007	2	3	2	3	1	2	5	0	133	0	57535006	2	51	4	3	2	1
1	2009	2	1	2	3	4	2	7	0	114	0	11257458	2	51	2	3	2	1
1	2010	2	1	2	1	2	2	8	0	96	0	30366415	2	51	1	3	2	1
2	2008	2	1	3	3	1	2	8.3	0	126	0	75221225	2	51	2	3	2	1
1	2007	2	3	3	3	1	2	2.9	1	11	1	11172034	2	51	3	2	2	1
1	2008	2	3	3	3	4	2	3	1	25	1	75198972	2	51	3	4	2	1
1	2007	2	1	2	2	1	2	3	1	3	1	11156103	2	51	3	2	2	1
1	2009	2	3	NA	2	3	2	4	1	24	1	1119867	2	51	2	4	2	1
1	2005	2	3	NA	3	1	2	4	1	8	1	60363548	2	51	3	4	2	1
1	2014	2	3	3	3	1	2	4	1	38	1	1339229	2	51	2	4	2	1
2	2011	2	3	3	3	2	2	13	1	20	1	60781207	2	51	1	4	2	1
1	2014	2	1	3	2	1	1	1.5	0	55	0	11435069	1	51	2	1	2	1
2	2011	2	1	3	3	1	2	3.2	0	92	0	60793074	1	51	2	1	2	1
1	2016	2	1	2	2	9	0	3.8	0	33	0	11511683	1	51	1	3	2	1
1	2012	2	1	3	3	1	2	4	0	81	0	66541290	1	51	2	2	2	1
1	2008	2	1	3	3	4	2	5	0	70	1	66211962	1	51	1	2	2	1
1	2010	2	1	2	2	3	2	5	0	96	0	44874433	1	51	4	3	2	1
2	2013	2	1	2	2	3	2	6.5	0	67	0	57822587	1	51	1	3	2	1
1	2013	2	1	2	2	4	2	9	0	60	0	60891276	1	51	4	4	2	1
1	2007	2	1	3	3	9	0	1	1	1	1	1066590	1	51	1	4	2	1
2	2008	2	1	2	2	1	2	2	1	15	1	30314046	1	51	2	1	2	1
1	2008	2	1	3	2	1	3	4	1	9	1	6144543	1	51	2	3	2	1
2	2015	2	1	1	2	2	1	5	1	20	1	75625069	1	51	2	3	2	1
1	2012	2	3	1	3	3	2	15	1	27	1	60850225	1	51	3	3	2	1
2	2010	2	3	NA	3	2	2	16.5	1	5	1	75314896	1	51	4	4	2	1
2	2006	1	1	2	3	1	2	1.2	0	153	0	35598864	NA	51	1	1	2	1
2	2009	1	3	3	NA	3	2	3.5	1	33	1	60690743	NA	51	1	3	2	1
2	2012	1	1	1	2	3	2	3.5	1	18	1	11378203	NA	51	3	3	2	1
1	2010	1	3	NA	2	1	0	6	1	22	1	44810061	NA	51	1	3	2	1
1	2017	1	3	2	3	2	2	2	0	18	0	61054562	4	51	3	4	2	1
1	2018	1	1	1	1	4	2	3.9	0	5	0	1487665	4	51	1	1	2	1
1	2012	1	3	2	3	1	2	2	1	74	1	75453194	4	51	4	2	2	1
1	2017	1	1	3	3	1	2	0.3	0	19	0	18098552	4	51	1	1	2	1
2	2007	1	3	2	3	1	2	2	0	42	1	44257611	4	51	2	1	2	1
2	2008	1	3	2	3	1	2	2.5	0	2	1	57559782	4	51	4	2	2	1
1	2011	1	1	1	3	2	2	3	0	86	0	66490725	4	51	1	1	2	1
1	2015	1	3	4	3	1	2	4.2	0	44	0	36256833	4	51	3	3	2	1
1	2017	1	1	1	3	1	2	4.7	0	20	0	58002823	4	51	2	2	2	1
2	2017	1	1	2	3	1	2	5.5	0	12	0	58030130	4	51	4	4	2	1
2	2016	1	1	2	3	9	0	1	1	15	1	18049095	4	51	2	3	2	1
1	2009	1	3	1	3	3	2	1.8	1	5	1	44672896	4	51	2	3	2	1
1	2011	1	1	4	NA	3	2	3	1	4	1	57724702	4	51	1	3	2	1
1	2014	1	1	1	3	9	0	3.7	1	6	1	45339772	4	51	2	3	2	1
1	2005	1	1	4	3	9	0	5	1	4	1	32779864	4	51	1	2	2	1
2	2013	1	1	1	2	3	2	5	1	20	1	36125791	4	51	1	3	2	1
1	2009	1	3	1	NA	9	0	7	1	22	1	11246682	4	51	1	1	2	1
2	2006	1	3	2	3	1	2	7.2	1	109	1	57465573	4	51	1	3	2	1
2	2007	1	3	3	3	1	2	8.5	1	14	1	28334119	4	51	3	4	2	1
1	2005	1	3	2	3	2	2	12	1	8	1	985823	4	51	2	3	2	1
2	2005	1	1	2	3	3	2	3.8	0	2	1	65940652	3	51	4	4	2	1
1	2008	1	1	1	2	3	2	4	1	77	1	6147808	3	51	3	3	2	1
1	2017	1	1	2	2	1	2	0.1	0	5	0	36456589	2	51	1	1	2	1
1	2004	1	1	1	NA	9	0	0.6	0	176	0	35460438	2	51	1	1	2	1
1	2008	1	1	1	3	3	1	0.8	0	120	0	23912618	2	51	1	1	2	1
1	2008	1	3	3	3	2	2	1	0	120	0	23911908	2	51	1	1	2	1
1	2004	1	1	1	NA	3	2	1.5	0	168	0	11069394	2	51	1	1	2	1
2	2008	1	1	1	2	3	2	1.5	0	124	0	23891906	2	51	1	1	2	1
1	2005	1	3	2	3	2	2	1.5	0	166	0	23743661	2	51	1	2	2	1
1	2006	1	1	1	2	3	2	1.7	0	149	0	57483555	2	51	3	2	2	1
1	2012	1	1	1	2	3	2	1.7	0	79	0	24057239	2	51	2	1	2	1
1	2005	1	1	1	3	3	2	2	0	5	1	65888333	2	51	1	1	2	1
2	2007	1	1	1	2	3	2	2.2	0	138	0	6128267	2	51	1	1	2	1
1	2006	1	3	NA	3	4	1	2.5	0	140	0	44059269	2	51	2	2	2	1
1	2004	1	1	1	2	3	2	2.5	0	176	0	60241857	2	51	4	3	2	1
1	2015	1	1	1	2	3	1	2.7	0	38	0	28488575	2	51	2	1	2	1
2	2011	1	3	2	3	2	2	2.8	0	85	0	36019323	2	51	1	2	2	1
1	2009	1	3	2	3	9	0	3	0	112	0	44591883	2	51	1	1	2	1
1	2017	1	1	1	2	9	0	3	0	6	0	46021178	2	51	3	2	2	1
2	2010	1	1	1	1	3	2	3	0	106	0	44710140	2	51	2	2	2	1
1	2014	1	1	3	2	1	2	3	0	51	0	36222441	2	51	1	2	2	1
2	2010	1	1	1	3	3	2	3.5	0	99	0	11285693	2	51	1	3	2	1
1	2010	1	1	1	2	3	2	4	0	105	0	66334254	2	51	3	3	2	1
1	2008	1	3	2	3	1	2	4	0	79	0	75227941	2	51	2	1	2	1
1	2004	1	1	3	3	1	2	4	0	171	0	43805637	2	51	1	1	2	1
2	2010	1	3	2	3	1	2	4	0	103	0	66352426	2	51	2	2	2	1
2	2016	1	3	2	3	1	2	4.2	0	27	0	11538291	2	51	1	3	2	1
2	2016	1	3	2	3	1	2	4.3	0	27	0	1427124	2	51	3	4	2	1
2	2012	1	3	1	3	9	0	4.7	0	60	0	60848120	2	51	2	3	2	1
1	2005	1	1	1	3	2	2	4.8	0	167	0	30212317	2	51	4	3	2	1
1	2011	1	3	1	3	3	2	5	0	86	0	17901276	2	51	2	3	2	1
2	2017	1	3	3	3	1	2	5.2	0	21	0	36418983	2	51	2	4	2	1
1	2005	1	1	2	3	4	2	5.5	0	167	0	57404155	2	51	4	3	2	1
1	2005	1	1	1	2	3	2	5.6	0	166	0	6041304	2	51	2	4	2	1
2	2013	1	1	2	2	1	2	6	0	61	0	1311608	2	51	2	3	2	1
1	2005	1	3	1	3	4	2	6.9	0	166	0	65899752	2	51	1	3	2	1
1	2006	1	1	1	2	3	2	7.2	0	140	1	6073566	2	51	3	3	2	1
2	2013	1	1	4	NA	3	2	7.5	0	7	1	21559510	2	51	2	3	2	1
2	2005	1	1	1	3	2	2	8	0	164	0	65907407	2	51	1	4	2	1
1	2012	1	1	1	3	1	2	8	0	72	0	36099079	2	51	2	1	2	1
1	2007	1	1	3	3	1	2	9	0	137	0	44251761	2	51	1	3	2	1
1	2009	1	1	2	3	2	2	9.5	0	114	0	35839551	2	51	1	3	2	1
1	2014	1	3	3	3	1	2	10	0	51	0	66764643	2	51	1	3	2	1
1	2018	1	1	2	3	3	2	10.5	0	10	0	36495171	2	51	2	3	2	1
1	2010	1	1	1	3	3	2	50	0	9	0	17873531	2	51	2	3	2	1
1	2012	1	1	1	3	3	2	1.6	1	24	1	66548804	2	51	3	3	2	1
2	2005	1	1	1	3	9	0	2	1	12	1	17711280	2	51	1	1	2	1
2	2004	1	3	2	3	4	2	2	1	6	1	35472453	2	51	1	1	2	1
1	2006	1	1	3	2	2	2	2	1	80	1	66103689	2	51	1	2	2	1
2	2004	1	3	3	3	1	1	2.2	1	137	1	6034797	2	51	2	3	2	1
1	2004	1	3	1	3	4	2	2.5	1	22	1	65769359	2	51	2	3	2	1
1	2009	1	1	1	3	3	2	3.1	1	21	1	66300811	2	51	1	3	2	1
1	2012	1	1	1	3	3	2	3.5	1	10	1	36042588	2	51	3	3	2	1
2	2014	1	3	2	3	1	2	3.5	1	12	1	45458519	2	51	1	4	2	1
1	2007	1	1	1	3	3	2	4	1	13	1	17769638	2	51	2	4	2	1
2	2007	1	1	1	2	3	2	4	1	26	1	23858710	2	51	2	3	2	1
1	2011	1	3	4	3	2	2	4.5	1	20	1	36006344	2	51	4	3	2	1
1	2004	1	1	1	3	4	2	5	1	7	1	65825238	2	51	3	4	2	1
1	2013	1	1	1	NA	3	2	5	1	56	1	45242257	2	51	2	3	2	1
1	2013	1	1	1	2	3	2	5	1	39	1	32939509	2	51	2	3	2	1
2	2006	1	3	3	3	2	2	5.3	1	73	1	65982980	2	51	1	4	2	1
1	2014	1	1	1	2	3	1	6	1	25	1	1319207	2	51	2	3	2	1
2	2016	1	3	1	3	9	0	6.2	1	14	1	45812667	2	51	2	2	2	1
2	2014	1	3	3	3	1	2	6.2	1	39	1	45469675	2	51	1	3	2	1
1	2009	1	1	1	3	1	2	6.5	1	18	1	66243583	2	51	3	3	2	1
1	2011	1	1	2	3	2	2	6.7	1	22	1	60780027	2	51	4	3	2	1
1	2008	1	3	1	3	3	2	7	1	10	1	6157472	2	51	1	3	2	1
1	2007	1	3	2	3	2	2	7	1	14	1	1071682	2	51	4	4	2	1
1	2009	1	1	3	3	1	2	7	1	16	1	6214026	2	51	3	4	2	1
2	2009	1	3	2	3	2	2	7.5	1	21	1	44512653	2	51	3	3	2	1
1	2015	1	1	1	3	3	2	8	1	16	1	45585608	2	51	2	3	2	1
1	2013	1	1	1	2	4	1	9	1	20	1	45279977	2	51	3	3	2	1
1	2004	1	1	1	3	2	2	9.5	1	45	1	65889913	2	51	4	4	2	1
1	2015	1	3	2	3	2	2	10	1	30	1	32980883	2	51	4	3	2	1
1	2009	1	1	4	3	1	2	10	1	16	1	57647054	2	51	3	3	2	1
1	2006	1	1	1	3	2	3	10	1	8	1	44013944	2	51	2	3	2	1
2	2008	1	3	3	3	3	3	10.5	1	15	1	44335078	2	51	1	4	2	1
1	2016	1	1	1	3	1	2	0.6	0	35	0	36331320	1	51	1	1	2	1
2	2004	1	1	3	3	1	2	1.1	0	99	1	30230043	1	51	1	2	2	1
1	2004	1	1	1	3	3	2	1.5	0	176	0	65872920	1	51	1	1	2	1
1	2018	1	3	1	3	4	2	1.7	0	7	0	36464868	1	51	3	3	2	1
1	2017	1	1	2	3	2	2	1.7	0	19	0	36428104	1	51	1	1	2	1
1	2016	1	3	3	3	1	2	2	0	30	0	36340433	1	51	1	1	2	1
1	2018	1	1	2	3	1	2	2.5	0	9	0	1522507	1	51	1	4	2	1
2	2004	1	1	3	3	1	2	2.5	0	81	0	43899475	1	51	3	4	2	1
1	2010	1	2	1	2	2	2	2.6	0	25	1	66369922	1	51	1	3	2	1
1	2007	1	1	2	3	9	0	3	0	11	0	44256129	1	51	1	1	2	1
1	2017	1	1	1	3	3	2	3	0	16	0	6492556	1	51	3	2	2	1
1	2010	1	1	2	3	1	2	8	0	100	0	35923860	1	51	3	3	2	1
2	2017	1	3	2	3	2	2	22	0	9	0	21629317	1	51	4	3	2	1
1	2013	1	1	3	NA	1	3	3.5	1	14	1	66737873	1	51	2	4	2	1
1	2006	1	1	1	2	4	1	4	1	89	1	43999660	1	51	3	3	2	1
2	2005	1	1	2	3	4	2	4	1	41	1	44092536	1	51	4	4	2	1
1	2005	1	3	1	NA	3	2	4.3	1	6	1	43978155	1	51	4	3	2	1
1	2008	1	2	1	3	4	2	5	1	23	1	6166146	1	51	4	4	2	1
1	2014	1	1	1	3	3	2	5	1	10	1	57870269	1	51	3	3	2	1
2	2013	1	3	NA	3	1	2	5.5	1	45	1	45328468	1	51	4	2	2	1
1	2009	1	1	1	NA	9	0	8.5	1	7	1	1148439	1	51	1	1	2	1
1	2017	1	1	1	3	9	0	10.1	1	11	1	75794423	1	51	2	3	2	1
1	2010	3	3	3	3	1	2	5	0	99	0	28400780	1	52	2	3	2	1
2	2016	3	3	2	3	1	2	1.3	0	21	0	45883761	NA	52	2	2	2	1
2	2012	3	1	2	3	2	2	3	0	74	0	1246606	NA	52	1	1	2	1
2	2007	3	1	3	3	1	2	6.5	1	39	1	15868233	NA	52	1	3	2	1
2	2013	3	3	2	3	1	2	2	0	65	0	45306844	4	52	1	1	2	1
2	2014	3	1	2	3	9	0	4	0	49	0	6401807	4	52	1	2	2	1
2	2011	3	1	3	2	1	2	0.3	0	87	0	1214335	2	52	1	1	2	1
2	2011	3	1	2	2	2	2	1.2	0	90	0	44901744	2	52	1	3	2	1
1	2009	3	1	3	2	4	2	1.3	0	119	0	1118903	2	52	1	1	2	1
1	2005	3	3	2	3	3	2	1.5	0	158	0	35569728	2	52	2	3	2	1
1	2008	3	1	2	2	2	2	2	0	121	0	35796743	2	52	1	1	2	1
2	2012	3	3	1	3	1	2	2	0	79	0	36073521	2	52	1	1	2	1
1	2012	3	3	2	3	1	1	2.2	0	80	0	36082687	2	52	1	1	2	1
2	2016	3	3	2	3	3	2	3.5	0	35	0	45741917	2	52	3	3	2	1
1	2013	3	3	2	3	4	2	3.6	0	69	0	36136683	2	52	1	4	2	1
2	2018	3	1	3	3	1	2	3.9	0	2	0	67118542	2	52	2	3	2	1
2	2011	3	1	2	3	1	2	5	0	11	0	66419427	2	52	1	2	2	1
1	2007	3	1	2	3	4	2	7	0	103	0	66122195	2	52	4	4	2	1
1	2009	3	1	NA	2	4	2	8.5	0	110	0	6188742	2	52	2	3	2	1
1	2010	3	3	3	3	1	2	2.6	1	17	1	1180227	2	52	3	3	2	1
1	2010	3	3	1	3	3	2	4	1	20	1	1180702	2	52	3	3	2	1
2	2012	3	3	2	3	4	2	4.3	1	25	1	1243668	2	52	4	3	2	1
2	2016	3	1	2	3	1	2	5.5	1	15	1	1415006	2	52	4	3	2	1
1	2012	3	3	2	3	9	0	6.1	1	4	1	32927392	2	52	2	3	2	1
2	2011	3	1	2	3	3	2	6.5	1	55	1	44828056	2	52	3	4	2	1
1	2014	3	1	NA	3	2	2	9	1	5	1	60900992	2	52	4	4	2	1
1	2006	3	3	4	3	3	2	12.5	1	46	1	44129689	2	52	4	3	2	1
1	2014	3	3	2	3	1	2	2.5	0	59	0	6390407	1	52	2	3	2	1
2	2009	3	3	NA	3	1	2	3	0	102	0	35810267	1	52	3	4	2	1
2	2006	3	1	2	3	2	2	11.5	1	16	1	44108656	1	52	4	4	2	1
1	2014	2	1	4	2	2	2	10	0	29	1	60919904	NA	52	1	3	2	1
1	2010	2	3	4	3	1	2	5	0	100	0	60753095	4	52	1	1	2	1
1	2010	2	1	1	2	2	2	7.5	0	102	0	57690844	4	52	3	3	2	1
1	2014	2	1	3	2	9	0	5	1	3	1	75551508	4	52	1	1	2	1
1	2012	2	1	3	3	1	2	5	0	75	0	60828855	4	52	3	2	2	1
1	2009	2	1	3	1	3	2	6	0	118	0	75255410	4	52	2	2	2	1
2	2008	2	1	2	2	2	2	7.5	0	122	0	44471332	4	52	4	3	2	1
2	2016	2	3	2	3	9	0	2.5	1	2	1	45869090	4	52	2	2	2	1
1	2007	2	1	2	3	1	2	3	1	16	1	44181693	3	52	2	3	2	1
2	2013	2	1	2	3	1	2	1.1	0	68	0	45243196	2	52	1	1	2	1
1	2015	2	3	2	3	3	2	2.1	0	44	0	60942681	2	52	1	3	2	1
2	2005	2	3	2	NA	4	2	2.5	0	161	0	65910218	2	52	4	1	2	1
2	2009	2	1	3	3	9	0	7	0	117	0	60688691	2	52	1	1	2	1
1	2011	2	1	1	3	3	2	2.6	1	21	1	75386470	2	52	2	3	2	1
2	2010	2	2	3	2	9	0	3	1	10	1	35951863	2	52	1	4	2	1
1	2011	2	1	2	3	3	2	3	1	30	1	60807491	2	52	3	3	2	1
1	2007	2	3	3	3	1	2	3.3	1	9	1	30292487	2	52	2	2	2	1
1	2014	2	1	2	2	2	2	3.5	1	22	1	45487165	2	52	2	4	2	1
1	2007	2	1	2	2	1	1	6	1	20	1	66082416	2	52	3	4	2	1
1	2012	2	3	4	3	4	2	6.3	1	38	1	60833974	2	52	3	4	2	1
2	2006	2	1	NA	2	1	2	6.8	1	29	1	75191003	2	52	1	3	2	1
2	2008	2	1	1	2	4	1	12	1	17	1	30290352	2	52	2	3	2	1
1	2015	2	1	2	3	1	2	0.7	1	8	1	11503584	1	52	3	1	2	1
2	2014	2	1	3	3	1	2	2.5	0	9	1	60895142	1	52	2	3	2	1
2	2007	2	1	2	3	1	2	3.5	0	136	0	60286317	1	52	1	1	2	1
1	2013	2	1	4	2	2	2	4.5	0	33	1	60890906	1	52	1	1	2	1
1	2016	2	1	3	NA	9	0	0.5	1	20	1	75729323	1	52	1	2	2	1
1	2012	2	3	3	3	1	2	4	1	10	1	60816640	1	52	4	3	2	1
1	2009	2	1	4	2	2	1	5	1	6	1	75307148	1	52	2	4	2	1
2	2009	2	1	NA	2	1	1	6	1	22	1	1121278	1	52	1	3	2	1
2	2009	2	3	3	3	2	2	7	1	16	1	66317988	1	52	4	4	2	1
2	2006	2	3	3	3	1	1	9.5	1	31	1	30265355	1	52	2	4	2	1
2	2015	2	3	3	3	2	3	23	1	9	1	57899968	1	52	1	3	2	1
1	2013	1	1	1	2	3	2	3	0	67	0	17970504	NA	52	4	2	2	1
1	2017	1	3	2	3	2	2	4.5	0	23	0	36384283	NA	52	1	3	2	1
1	2010	1	1	1	3	9	0	5.4	1	10	1	6221901	NA	52	2	1	2	1
1	2015	1	1	2	2	2	2	6.5	1	16	1	45549786	NA	52	4	4	2	1
1	2005	1	1	1	2	1	0	2.5	1	29	1	75079023	4	52	1	2	2	1
1	2010	1	1	2	2	2	2	4.2	1	54	1	60750059	4	52	3	3	2	1
2	2015	1	1	1	2	1	2	1.3	0	43	0	66879040	4	52	1	1	2	1
1	2014	1	1	1	2	1	2	2.1	0	55	0	17968652	4	52	1	1	2	1
2	2006	1	3	2	3	1	2	2.5	0	152	0	35597636	4	52	1	2	2	1
2	2017	1	1	3	3	1	2	2.5	0	12	0	75810793	4	52	2	4	2	1
2	2014	1	3	3	3	4	2	10.5	0	54	0	24153135	4	52	1	3	2	1
1	2004	1	1	2	3	3	2	14	0	12	1	43777400	4	52	3	3	2	1
1	2011	1	1	1	3	9	0	1.1	1	31	1	11358911	4	52	1	2	2	1
1	2012	1	1	1	3	1	2	2.4	1	18	1	75483171	4	52	3	3	2	1
1	2017	1	1	1	3	3	2	3	1	12	1	21623414	4	52	3	3	2	1
1	2010	1	1	1	2	9	0	5	1	16	1	44826536	4	52	3	3	2	1
2	2012	1	3	3	NA	1	2	5	1	69	1	11378702	4	52	2	3	2	1
1	2014	1	1	1	3	2	2	5.5	1	8	1	1346828	4	52	3	4	2	1
1	2012	1	3	1	3	3	2	6	1	22	1	75506913	4	52	2	3	2	1
2	2007	1	1	2	3	2	2	9.5	1	23	1	35706614	4	52	3	3	2	1
2	2004	1	3	2	NA	2	2	0.3	0	169	0	43867225	3	52	1	1	2	1
2	2009	1	1	1	3	1	2	3.5	0	110	0	44647517	3	52	2	4	2	1
2	2011	1	1	1	2	1	2	4.3	0	91	0	66488110	3	52	1	4	2	1
2	2008	1	1	3	1	2	2	0.2	0	130	0	75200469	2	52	2	1	2	1
1	2012	1	1	1	1	1	2	0.4	0	10	1	32917380	2	52	1	1	2	1
1	2006	1	1	1	NA	4	0	0.5	0	153	0	44051635	2	52	1	1	2	1
1	2005	1	1	1	3	3	2	0.5	0	161	0	23758940	2	52	1	1	2	1
2	2014	1	3	3	3	4	2	0.6	0	21	0	36231867	2	52	1	1	2	1
1	2009	1	3	2	3	1	2	0.7	0	117	0	1119543	2	52	1	1	2	1
1	2012	1	3	2	3	1	2	0.8	0	76	0	45110536	2	52	1	1	2	1
2	2015	1	3	1	3	3	2	1	0	30	0	45680742	2	52	1	1	2	1
1	2010	1	1	1	2	2	2	1	0	99	0	75353333	2	52	1	1	2	1
2	2012	1	3	3	3	1	2	1.1	0	81	0	75479460	2	52	3	4	2	1
2	2013	1	1	1	2	3	2	1.2	0	65	0	66633722	2	52	1	1	2	1
1	2015	1	1	1	2	3	2	1.2	0	41	0	57952813	2	52	1	3	2	1
2	2017	1	3	2	3	2	2	1.5	0	20	0	1450397	2	52	2	4	2	1
1	2007	1	3	2	3	1	2	1.8	0	139	0	32825713	2	52	2	1	2	1
1	2009	1	3	3	3	1	2	1.8	0	115	0	66272970	2	52	1	1	2	1
1	2007	1	1	3	NA	1	2	1.9	0	138	0	15855995	2	52	1	1	2	1
1	2016	1	1	1	2	3	1	2	0	28	0	18054178	2	52	2	3	2	1
2	2013	1	1	1	3	3	2	2	0	11	0	57845301	2	52	1	2	2	1
1	2018	1	1	4	NA	2	2	2	0	3	0	11609589	2	52	2	3	2	1
1	2008	1	3	NA	3	2	2	2	0	125	0	44415554	2	52	3	2	2	1
1	2012	1	3	2	3	1	2	2	0	72	0	75544579	2	52	1	2	2	1
1	2017	1	1	1	3	2	2	2.1	0	18	0	36426798	2	52	1	1	2	1
2	2015	1	1	1	1	9	0	2.3	0	41	0	18024611	2	52	1	3	2	1
1	2014	1	1	1	2	1	2	2.4	0	49	0	6411265	2	52	1	1	2	1
1	2013	1	1	3	3	4	2	2.5	0	49	1	24108409	2	52	1	1	2	1
1	2013	1	1	2	3	1	2	2.5	0	68	0	36125660	2	52	1	1	2	1
1	2013	1	1	1	3	5	2	2.8	0	66	0	1296978	2	52	1	2	2	1
2	2011	1	1	2	2	1	2	2.8	0	87	0	30394987	2	52	1	1	2	1
2	2012	1	3	3	3	1	0	3	0	72	0	45175062	2	52	1	1	2	1
1	2004	1	1	1	2	3	2	3	0	168	0	65873496	2	52	2	3	2	1
2	2012	1	1	1	3	3	2	3	0	80	0	66534544	2	52	1	3	2	1
1	2017	1	1	1	3	3	2	3	0	18	0	46041722	2	52	2	2	2	1
1	2013	1	1	2	3	2	2	3	0	70	0	45265333	2	52	1	2	2	1
1	2011	1	3	2	3	1	2	3	0	87	0	24027788	2	52	3	4	2	1
[truncated: 11,586 more rows]
